# Supplementary material for: Functional Correlations of Pathogenesis-Driven Gene Expression Signatures in Tuberculosis
Source: PLoS One. 2011 Oct 28;6(10):e26938. doi: 10.1371/journal.pone.0026938 (PMC3203931; doi:10.1371/journal.pone.0026938)
Supplement: Table S2 — KEGG pathway genes identified by SPIA analysis. Full lists of genes in the pathways identified in the SPIA analysis and their differential expression between TB and LTBI within the cohort from The Gambia. A few gene names derived from the KEGG pathways could not be identified within the expression data from our microarray platform. Genes with significant differential expression between TB and LTBI are indicated in black; genes with significance values of q>0.05 are indicated in grey. (XLS) [file pone.0026938.s004.xls]

## Sheet: SLE
		Agilent annotations		Expression TB vs LTBI
KEGG GeneName		SystematicName	GeneName	M (log2)	q
C1QA		NM_015991	C1QA	1.00009	8.55728e-05
C1QB		NM_000491	C1QB	1.5145	1.74298e-05
C1QC		NM_172369	C1QC	0.122828	0.00197366
C1R		NM_001733	C1R	0.0910277	0.0131503
C1S		NM_001734	C1S	0.237417	0.121765
C2		NM_000063	C2	0.527575	1.19862e-06
C3		NM_000064	C3	-0.262812	0.00415252
C4A			not found
C4B		NM_001002029	C4B	0.886314	0.0236832
C5		NM_001735	C5	0.276458	3.24132e-05
C6		NM_000065	C6	-0.0360519	0.457799
C7		NM_000587	C7	0.0743624	0.159913
C8A		NM_000562	C8A	0.0106277	0.290626
C8B		NM_000066	C8B	-0.0109812	0.48295
C8G		NM_000606	C8G	0.00261532	0.3409
C9		NM_001737	C9	0.392419	0.111324
CD28		NM_006139	CD28	-0.277742	0.0619939
CD40		NM_001250	CD40	-0.0494371	0.455157
CD40LG		NM_000074	CD40LG	-0.285169	8.14129e-05
CD80		NM_005191	CD80	0.0453249	0.292547
CD86		NM_006889	CD86	-0.15245	0.123094
CTSG		NM_001911	CTSG	0.509593	0.0317746
ELANE		NM_001972	ELA2	0.524584	0.00314573
FCGR1A		NM_001017986	LOC440607	2.40924	1.19075e-08
FCGR2A		NM_021642	FCGR2A	1.04747	2.34462e-08
FCGR2B		NM_004001	FCGR2B	0.145371	0.0932522
FCGR2C			not found
FCGR3A		NM_000569	FCGR3A	0.921523	0.00110576
FCGR3B		NM_000570	FCGR3B	1.19974	0.000311527
GRIN2A		NM_000833	GRIN2A	0.0981458	0.032002
GRIN2B		NM_000834	GRIN2B	-0.0280185	0.274809
H2AFB1			not found
H2AFB2		NM_001017991	H2AFB2	-0.00702682	0.472687
H2AFB3			not found
H2AFJ		NM_177925	H2AFJ	0.457646	0.000236185
H2AFV		NM_012412	H2AFV	-0.166359	0.0776809
H2AFX		NM_002105	H2AFX	-0.22027	0.0225122
H2AFY		NM_138610	H2AFY	-0.168823	0.44535
H2AFY2		NM_018649	H2AFY2	-0.0030193	0.417179
H2AFZ		NM_002106	H2AFZ	0.0888515	0.46305
H2BFM			not found
H2BFWT			not found
H3F3A		NM_002107	H3F3A	0.262447	0.000827547
H3F3B		NM_005324	H3F3B	0.317574	0.030037
H3F3C			not found
HIST1H2AA		NM_170745	HIST1H2AA	0.00407779	0.471682
HIST1H2AB		NM_003513	HIST1H2AB	0.327142	0.00137232
HIST1H2AC		NM_003512	HIST1H2AC	0.232521	2.51644e-05
HIST1H2AD		NM_021065	HIST1H2AD	1.06722	6.39359e-08
HIST1H2AE		NM_021052	HIST1H2AE	0.82874	4.20938e-06
HIST1H2AG		NM_021064	HIST1H2AG	0.426194	3.13953e-08
HIST1H2AH		NM_080596	HIST1H2AH	0.705411	8.28112e-06
HIST1H2AI			not found
HIST1H2AJ		NM_021066	HIST1H2AJ	0.849102	2.49329e-07
HIST1H2AK		NM_003510	HIST1H2AK	0.462207	1.72557e-07
HIST1H2AL		NM_003511	HIST1H2AL	0.0494671	0.482684
HIST1H2AM		NM_003514	HIST1H2AM	0.550667	1.91252e-07
HIST1H2BA		NM_170610	HIST1H2BA	0.025126	0.470047
HIST1H2BB		NM_021062	HIST1H2BB	0.515509	2.12515e-06
HIST1H2BC		NM_003526	HIST1H2BC	0.759066	4.61441e-08
HIST1H2BD		BQ683489	HIST1H2BD	0.448014	0.000955357
HIST1H2BE		NM_003523	HIST1H2BE	0.534094	1.19125e-06
HIST1H2BF		NM_003522	HIST1H2BF	0.676309	2.76539e-07
HIST1H2BG		NM_003518	HIST1H2BG	0.684426	2.60571e-06
HIST1H2BH		NM_003524	HIST1H2BH	0.63302	1.38022e-06
HIST1H2BI		NM_003525	HIST1H2BI	0.566323	2.27233e-05
HIST1H2BJ		BC014312	HIST1H2BJ	0.315081	5.02484e-05
HIST1H2BK		NM_080593	HIST1H2BK	0.687347	2.60737e-06
HIST1H2BL		NM_003519	HIST1H2BL	0.560872	1.62575e-06
HIST1H2BM		NM_003521	HIST1H2BM	0.666211	5.63184e-06
HIST1H2BN		NM_003520	HIST1H2BN	0.311178	8.48754e-07
HIST1H2BO		NM_003527	HIST1H2BO	0.614533	1.03735e-06
HIST1H3A		NM_003529	HIST1H3A	0.322707	6.4321e-05
HIST1H3B		NM_003537	HIST1H3B	0.309458	0.000268439
HIST1H3C		NM_003531	HIST1H3C	0.398095	0.0137149
HIST1H3D		NM_003530	HIST1H3D	0.598892	2.03521e-06
HIST1H3E		NM_003532	HIST1H3E	0.252088	0.053552
HIST1H3F		NM_021018	HIST1H3F	0.397666	0.000558684
HIST1H3G		NM_003534	HIST1H3G	0.203423	0.026569
HIST1H3H		NM_003536	HIST1H3H	0.594063	7.31539e-07
HIST1H3I		NM_003533	HIST1H3I	0.00488661	0.38977
HIST1H3J		NM_003535	HIST1H3J	-0.0144117	0.313562
HIST1H4A		NM_003538	HIST1H4A	0.0339858	0.15856
HIST1H4B		NM_003544	HIST1H4B	-0.671602	0.00129875
HIST1H4C		NM_003542	HIST1H4C	-0.683356	0.000661631
HIST1H4D		NM_003539	HIST1H4D	-0.0624046	0.279739
HIST1H4E		NM_003545	HIST1H4E	-0.430479	0.000965678
HIST1H4F		NM_003540	HIST1H4F	0.183449	0.010646
HIST1H4G		NM_003547	HIST1H4G	0.00343692	0.369921
HIST1H4H		NM_003543	HIST1H4H	0.337395	0.001007
HIST1H4I		NM_003495	HIST1H4I	0.149298	0.0157977
HIST1H4J		NM_021968	HIST1H4J	0.0416162	0.439757
HIST1H4K		NM_003541	HIST1H4K	-0.00443539	0.366715
HIST1H4L		NM_003546	HIST1H4L	-0.75282	0.00104058
HIST2H2AA3		NM_003516	HIST2H2AA3	1.09186	1.839e-07
HIST2H2AA4			not found
HIST2H2AB		NM_175065	HIST2H2AB	0.390541	7.07167e-05
HIST2H2AC		NM_003517	HIST2H2AC	0.402226	0.000215856
HIST2H2BE		NM_003528	HIST2H2BE	0.683543	1.45527e-07
HIST2H2BF			not found
HIST2H3A		NM_001005464	HIST2H3A	0.30654	0.0139416
HIST2H3C			not found
HIST2H3D			not found
HIST2H4A		NM_003548	HIST2H4A	0.264094	0.0015586
HIST2H4B			not found
HIST3H2A		NM_033445	HIST3H2A	0.900924	1.11887e-07
HIST3H2BB		NM_175055	HIST3H2BB	0.403768	0.000454902
HIST3H3		NM_003493	HIST3H3	0.17965	0.030012
HIST4H4		NM_175054	HIST4H4	-0.00793105	0.389714
HLA-DMA		NM_006120	HLA-DMA	-0.0283085	0.258589
HLA-DMB		NM_002118	HLA-DMB	-0.0389314	0.247139
HLA-DOA		NM_002119	HLA-DOA	-0.240791	1.1407e-05
HLA-DOB		NM_002120	HLA-DOB	-0.158705	0.0119589
HLA-DPA1		NM_033554	HLA-DPA1	-0.168362	0.130829
HLA-DPB1		NM_002121	HLA-DPB1	-0.675185	0.00270724
HLA-DQA1		L34088	HLA-DQA1	-0.331891	0.0849702
HLA-DQA2		NM_020056	HLA-DQA2	-0.647151	0.0484146
HLA-DQB1		NM_002123	HLA-DQB1	-0.609249	0.00657837
HLA-DQB1		NM_002123	HLA-DQB1	-0.609249	0.00657837
HLA-DRA		NM_019111	HLA-DRA	-0.0616968	0.471545
HLA-DRB1		NM_002124	HLA-DRB1	-0.435011	0.0544122
HLA-DRB3		BC106057	HLA-DRB3	-0.206941	0.0655275
HLA-DRB4		NM_021983	HLA-DRB4	-0.243565	0.192266
HLA-DRB5		NM_002125	HLA-DRB5	-0.46793	0.0286718
IFNG		NM_000619	IFNG	-0.103164	0.47575
IL10		NM_000572	IL10	0.130073	0.0642136
LOC644950			not found
SNRPB		NM_198216	SNRPB	-0.412792	1.35293e-05
SNRPD1		NM_006938	SNRPD1	0.0547369	0.193004
SNRPD3		NM_004175	SNRPD3	-0.395987	0.000243138
SSB		NM_003142	SSB	-0.127336	0.140759
TN1		NM_001102	ACTN1	0.262534	0.108784
TN2		NM_001103	ACTN2	0.0161715	0.326244
TN3		NM_001104	ACTN3	0.0300763	0.459337
TN4		NM_004924	ACTN4	-0.125688	0.24016
TNF		NM_000594	TNF	-0.0672172	0.288081
TRIM21		NM_003141	TRIM21	0.517913	4.25142e-07
TROVE2		NM_004600	TROVE2	-0.106923	0.37025

## Sheet: Complement-coagulation cascades
		Agilent annotations		Expression TB vs LTBI
KEGG GeneName		SystematicName	GeneName	M (log2)	q
A2M		NM_000014	A2M	0.00259057	0.455157
BDKRB1		NM_000710	BDKRB1	0.0360213	0.226304
BDKRB2		NM_000623	BDKRB2	0.019911	0.434294
C1QA		NM_015991	C1QA	1.00009	8.55728e-05
C1QB		NM_000491	C1QB	1.5145	1.74298e-05
C1QC		NM_172369	C1QC	0.122828	0.00197366
C1R		NM_001733	C1R	0.0910277	0.0131503
C1S		NM_001734	C1S	0.237417	0.121765
C2		NM_000063	C2	0.527575	1.19862e-06
C3		NM_000064	C3	-0.262812	0.00415252
C3AR1		NM_004054	C3AR1	-0.18532	0.203767
C4A		not found
C4B		NM_001002029	C4B	0.886314	0.0236832
C4BPA		NM_000715	C4BPA	1.88554	0.000174658
C4BPB		NM_000716	C4BPB	0.00621048	0.348956
C5		NM_001735	C5	0.276458	3.24132e-05
C5AR1		NM_001736	C5AR1	0.377119	0.00188168
C6		NM_000065	C6	-0.0360519	0.457799
C7		NM_000587	C7	0.0743624	0.159913
C8A		NM_000562	C8A	0.0106277	0.290626
C8B		NM_000066	C8B	-0.0109812	0.48295
C8G		NM_000606	C8G	0.00261532	0.3409
C9		NM_001737	C9	0.392419	0.111324
CD46		NM_002389	CD46	0.383161	2.22765e-07
CD55		NM_000574	CD55	0.598396	3.35564e-08
CD59		NM_203330	CD59	0.592143	7.7091e-08
CFB		NM_001710	CFB	0.0803574	0.0220301
CFD		NM_001928	CFD	0.291794	0.28649
CFH		NM_001014975	CFH	-0.0577119	0.490536
CFI		NM_000204	CFI	0.0345581	0.38974
CPB2		NM_001872	CPB2	-0.0252785	0.455122
CR1		NM_000651	CR1	0.438226	1.14216e-06
CR2		M26004	CR2	-0.100973	0.297051
F10		NM_000504	F10	0.0129691	0.4157
F11		NM_000128	F11	-0.00183803	0.290132
F12		NM_000505	F12	-0.0112811	0.420382
F13A1		NM_000129	F13A1	0.864544	1.2717e-06
F13B		NM_001994	F13B	0.0701207	0.193073
F2		NM_000506	F2	-0.00446971	0.427502
F2R		NM_001992	F2R	-0.0656645	0.371376
F3		NM_001993	F3	-0.0379176	0.49558
F5		NM_000130	F5	0.856958	9.81266e-05
F7		NM_000131	F7	0.0672467	0.463613
F8		NM_019863	F8	0.0846333	0.0344547
F9		NM_000133	F9	0.0547383	0.0932976
FGA		NM_000508	FGA	-0.0047332	0.482193
FGB		NM_005141	FGB	-0.0316391	0.493785
FGG		NM_000509	FGG	0.0195464	0.502801
KLKB1		NM_000892	KLKB1	0.303024	0.0893113
KNG1		NM_000893	KNG1	0.0220293	0.294484
MASP1		NM_139125	MASP1	0.0369248	0.122944
MASP2		NM_139208	MASP2	0.150758	0.0932245
MBL2		NM_000242	MBL2	-0.00439123	0.467058
PLAT		NM_000930	PLAT	-0.064777	0.162559
PLAU		NM_002658	PLAU	0.2056	0.0238211
PLAUR		NM_001005377	PLAUR	0.762193	4.53191e-06
PLG		NM_000301	PLG	0.00359868	0.397463
PROC		NM_000312	PROC	-0.1909	0.00518599
PROS1		NM_000313	PROS1	0.54263	7.39226e-09
SERPINA1		NM_001002236	SERPINA1	0.437561	0.00441144
SERPINA5		NM_000624	SERPINA5	0.00478502	0.265679
SERPINC1		NM_000488	SERPINC1	0.11371	0.0395459
SERPIND1		NM_000185	SERPIND1	0.0216626	0.431244
SERPINE1		NM_000602	SERPINE1	0.075203	0.205581
SERPINF2		NM_000934	SERPINF2	0.0442667	0.316659
SERPING1		NM_000062	SERPING1	1.77639	2.84553e-07
TFPI		NM_001032281	TFPI	0.341108	1.31333e-05
THBD		NM_000361	THBD	0.478117	0.00302336
VWF		NM_000552	VWF	0.300502	0.195459

## Sheet: TLR signaling
		Agilent annotations		Expression TB vs LTBI
KEGG GeneName		SystematicName	GeneName	M (log2)	q
AKT1		NM_005163	AKT1	-0.151656	0.0684861
AKT2		NM_001626	AKT2	-0.0216332	0.313516
AKT3		NM_181690	AKT3	-0.121747	0.000632579
CASP8		NM_033358	CASP8	0.11736	0.330601
CCL3		NM_002983	CCL3	-0.163714	0.320018
CCL4		NM_002984	CCL4	-0.482326	0.00450173
CCL5		NM_002985	CCL5	-0.531975	0.000100305
CD14		NM_000591	CD14	0.419062	0.0035142
CD40		NM_001250	CD40	-0.0494371	0.455157
CD80		NM_005191	CD80	0.0453249	0.292547
CD86		NM_006889	CD86	-0.15245	0.123094
CHUK		NM_001278	CHUK	0.145185	0.0075828
CTSK		NM_000396	CTSK	0.274773	0.00267482
CXCL10		NM_001565	CXCL10	0.34706	0.000347554
CXCL11		NM_005409	CXCL11	0.0275693	0.0640171
CXCL9		NM_002416	CXCL9	0.176506	0.00530657
FADD		NM_003824	FADD	-0.106349	0.386746
FOS		NM_005252	FOS	0.533426	9.24195e-05
IFNA1		NM_021068	IFNA4	-0.0693136	0.474952
IFNA10		NM_002171	IFNA10	-0.0388302	0.0259338
IFNA13		NM_021068	IFNA4	-0.0693136	0.474952
IFNA14		NM_002172	IFNA14	-0.00535647	0.405006
IFNA16		NM_002172	IFNA14	-0.00535647	0.405006
IFNA17		NM_002171	IFNA10	-0.0388302	0.0259338
IFNA2		NM_000605	IFNA2	-0.0038836	0.41356
IFNA21		NM_002175	IFNA21	0.0129078	0.353052
IFNA4		NM_021068	IFNA4	-0.0693136	0.474952
IFNA5		NM_002169	IFNA5	0.0632461	0.20847
IFNA6		NM_021002	IFNA6	0.0223547	0.365037
IFNA7		not found
IFNA8		NM_002170	IFNA8	-0.0218966	0.348075
IFNAR1		NM_000629	IFNAR1	0.437547	8.0388e-06
IFNAR2		NM_207585	IFNAR2	0.138401	0.00895567
IFNB1		NM_002176	IFNB1	0.0877049	0.416058
IKBKB		NM_001556	IKBKB	-0.113307	0.00876233
IKBKE		NM_014002	IKBKE	-0.230831	0.00210345
IKBKG		NM_003639	IKBKG	0.16835	0.158301
IL12A		NM_000882	IL12A	0.0182083	0.445217
IL12B		NM_002187	IL12B	0.0518208	0.18096
IL1B		NM_000576	IL1B	0.866886	1.37018e-05
IL6		NM_000600	IL6	0.160332	0.19967
IL8		NM_000584	IL8	-0.0253983	0.215677
IRAK1		NM_001569	IRAK1	-0.118507	0.455479
IRAK4		NM_016123	IRAK4	0.264237	0.000521057
IRF3		NM_001571	IRF3	-0.150217	0.0113883
IRF5		NM_002200	IRF5	0.0546018	0.277824
IRF7		NM_004031	IRF7	0.558827	0.0141054
JUN		NM_002228	JUN	-0.404909	0.000735941
LBP		NM_004139	LBP	-0.00480896	0.404628
LY96		NM_015364	LY96	1.62096	5.09571e-08
MAP2K1		NM_002755	MAP2K1	-0.144735	0.296531
MAP2K2		NM_030662	MAP2K2	0.0872984	0.279712
MAP2K3		BC032478	MAP2K3	0.331906	0.0421193
MAP2K4		NM_003010	MAP2K4	0.209335	0.0184311
MAP2K6		NM_002758	MAP2K6	0.171867	0.0897312
MAP2K7		BC005365	MAP2K7	0.0691501	0.154982
MAP3K7		NM_003188	MAP3K7	-0.0596396	0.298727
MAP3K8		NM_005204	MAP3K8	0.465817	0.0172188
MAPK1		NM_138957	MAPK1	0.166488	0.00360684
MAPK10		NM_138980	MAPK10	-0.024644	0.158611
MAPK11		NM_002751	MAPK11	0.0898875	0.288998
MAPK12		NM_002969	MAPK12	0.257045	0.0373374
MAPK13		NM_002754	MAPK13	-0.246638	0.0270807
MAPK14		NM_001315	MAPK14	0.877705	1.1779e-06
MAPK3		NM_002746	MAPK3	0.312772	0.0710942
MAPK8		NM_139047	MAPK8	-0.0243205	0.264452
MAPK9		NM_002752	MAPK9	-0.158932	0.303031
MYD88		NM_002468	MYD88	0.4194	0.00118107
NFKB1		NM_003998	NFKB1	-0.0583908	0.477374
NFKBIA		NM_020529	NFKBIA	0.379738	0.0277459
PIK3CA		NM_006218	PIK3CA	0.141328	0.0327231
PIK3CB		NM_006219	PIK3CB	0.245919	0.000681623
PIK3CD		NM_005026	PIK3CD	-0.0121273	0.496411
PIK3CG		NM_002649	PIK3CG	0.0653636	0.0261575
PIK3R1		NM_181523	PIK3R1	-0.155838	0.0285885
PIK3R2		NM_005027	PIK3R2	-0.0655021	0.375797
PIK3R3		NM_003629	PIK3R3	-0.115665	0.0337008
PIK3R5		NM_014308	PIK3R5	0.0914305	0.0888001
RAC1		NM_198829	RAC1	0.244764	0.00302661
RELA		BC014095	RELA	-0.136905	0.0400064
RIPK1		NM_003804	RIPK1	0.0159385	0.313579
SPP1		NM_000582	SPP1	-0.0327891	0.0850186
STAT1		NM_139266	STAT1	0.75597	0.000141415
TAB1		NM_006116	MAP3K7IP1	-0.383869	6.03924e-06
TAB2		NM_015093	MAP3K7IP2	0.2354	0.0265612
TBK1		NM_013254	TBK1	0.312781	0.000170507
TICAM1		NM_182919	TICAM1	-0.190633	0.0070411
TICAM2		NM_021649	TICAM2	0.137775	0.0136837
TIRAP		NM_148910	TIRAP	0.0290144	0.221531
TLR1		NM_003263	TLR1	0.618715	0.000459012
TLR2		NM_003264	TLR2	0.838362	1.29832e-07
TLR3		NM_003265	TLR3	-0.0768884	0.048503
TLR4		NM_138554	TLR4	0.788614	4.37027e-07
TLR5		NM_003268	TLR5	0.898799	2.03844e-08
TLR6		NM_006068	TLR6	0.657559	8.78407e-08
TLR7		NM_016562	TLR7	0.26052	0.0282429
TLR8		NM_016610	TLR8	0.852765	7.60229e-09
TLR9		NM_017442	TLR9	-0.028369	0.481811
TNF		NM_000594	TNF	-0.0672172	0.288081
TOLLIP		NM_019009	TOLLIP	0.138887	0.159994
TRAF3		AF110908	TRAF3	-0.225378	0.000827547
TRAF6		NM_145803	TRAF6	-0.0981164	0.103844

## Sheet: Cytokine-receptor
		Agilent annotations		Expression TB vs LTBI
KEGG GeneName		SystematicName	GeneName	M (log2)	q
ACVR1		NM_001105	ACVR1	0.00748144	0.433839
ACVR1B		NM_020328	ACVR1B	0.120292	0.393561
ACVR2A		NM_001616	ACVR2A	0.0164963	0.460302
ACVR2B		NM_001106	ACVR2B	-0.319126	1.3979e-05
AMH		NM_000479	AMH	-0.00258044	0.450289
AMHR2		NM_020547	AMHR2	0.0230406	0.33735
BMP2		NM_001200	BMP2	0.0336791	0.213595
BMP7		NM_001719	BMP7	0.0239461	0.245909
BMPR1A		NM_004329	BMPR1A	-0.0331085	0.0613041
BMPR1B		NM_001203	BMPR1B	-0.048443	0.304295
BMPR2		NM_001204	BMPR2	0.0327511	0.168299
CCL1		NM_002981	CCL1	-0.0328604	0.0415957
CCL11		NM_002986	CCL11	0.045879	0.0844054
CCL13		NM_005408	CCL13	0.00887013	0.347656
CCL14		not found
CCL15		NM_032965	CCL15	-0.0276079	0.364989
CCL16		NM_004590	CCL16	-0.0360748	0.119495
CCL17		NM_002987	CCL17	0.196506	0.103763
CCL18		NM_002988	CCL18	-0.0162737	0.414584
CCL19		NM_006274	CCL19	0.091102	0.214484
CCL2		NM_002982	CCL2	0.00908582	0.288903
CCL20		NM_004591	CCL20	0.0172243	0.407766
CCL21		NM_002989	CCL21	0.400713	0.0712108
CCL22		NM_002990	CCL22	0.0427298	0.317058
CCL23		NM_005064	CCL23	-0.220464	0.15653
CCL24		NM_002991	CCL24	0.0167672	0.358428
CCL25		NM_005624	CCL25	0.0126733	0.374769
CCL26		NM_006072	CCL26	0.00540978	0.405225
CCL27		NM_006664	CCL27	-0.0440138	0.38876
CCL28		NM_148672	CCL28	-0.198354	3.51773e-06
CCL3		NM_002983	CCL3	-0.163714	0.320018
CCL3L1		not found
CCL3L3		NM_001001437	CCL3L3	-0.0333998	0.346919
CCL4		NM_002984	CCL4	-0.482326	0.00450173
CCL4L1		not found
CCL4L2		not found
CCL5		NM_002985	CCL5	-0.531975	0.000100305
CCL7		NM_006273	CCL7	-0.00163423	0.37853
CCL8		NM_005623	CCL8	-0.0241154	0.410259
CCR1		NM_001295	CCR1	0.635821	0.000723451
CCR10		NM_016602	CCR10	0.273126	0.175392
CCR2		NM_000647	CCR2	0.707566	1.55243e-06
CCR3		NM_001837	CCR3	-0.125457	0.0639651
CCR4		NM_005508	CCR4	-0.0575017	0.0512747
CCR5		NM_000579	CCR5	-0.449066	0.00234697
CCR6		NM_031409	CCR6	-0.766488	5.81614e-08
CCR7		NM_001838	CCR7	-0.725676	0.000334695
CCR8		NM_005201	CCR8	0.0166044	0.483682
CCR9		NM_006641	CCR9	-0.1555	0.00357802
CD27		NM_001242	TNFRSF7	-0.532412	0.000206805
CD40LG		NM_000074	CD40LG	-0.285169	8.14129e-05
CD40LG		NM_000074	CD40LG	-0.285169	8.14129e-05
CD70		NM_001252	TNFSF7	-0.57972	0.0310293
CLCF1		NM_013246	CLCF1	-0.437047	3.68997e-07
CNTF		not found
CNTFR		NM_147164	CNTFR	0.00216312	0.494015
CRLF2		NM_001012288	CRLF2	0.171752	0.180383
CSF1		NM_172212	CSF1	0.0351757	0.36527
CSF1R		NM_005211	CSF1R	-0.155406	0.07215
CSF2		NM_000758	CSF2	-0.0200013	0.46797
CSF2RA		NM_172247	CSF2RA	0.510073	0.000153944
CSF2RB		NM_000395	CSF2RB	0.482652	1.32838e-05
CSF3		NM_000759	CSF3	-0.0119796	0.362765
CSF3R		NM_172313	CSF3R	0.748555	7.46267e-06
CTF1		NM_001330	CTF1	0.531916	0.165269
CX3CL1		NM_002996	CX3CL1	0.0752872	0.132559
CX3CR1		NM_001337	CX3CR1	-0.620266	0.0170476
CXCL1		NM_001511	CXCL1	0.920028	1.16567e-05
CXCL10		NM_001565	CXCL10	0.34706	0.000347554
CXCL11		NM_005409	CXCL11	0.0275693	0.0640171
CXCL12		AK090482	CXCL12	0.0113125	0.304374
CXCL13		NM_006419	CXCL13	-0.0281652	0.495245
CXCL14		NM_004887	CXCL14	0.0195219	0.321773
CXCL16		NM_022059	CXCL16	0.314845	0.0185441
CXCL2		NM_002089	CXCL2	0.122847	0.000682966
CXCL3		NM_002090	CXCL3	0.348295	0.402399
CXCL5		NM_002994	CXCL5	0.185452	0.00825538
CXCL6		NM_002993	CXCL6	-0.00819506	0.437631
CXCL9		NM_002416	CXCL9	0.176506	0.00530657
CXCR1		NM_000634	IL8RA	0.637382	2.54445e-05
CXCR2		NM_001557	IL8RB	0.47612	0.00105215
CXCR3		NM_001504	CXCR3	-1.20127	1.25967e-09
CXCR4		NM_001008540	CXCR4	0.0629679	0.165432
CXCR5		NM_032966	BLR1	-0.553588	1.40406e-06
CXCR6		NM_006564	CXCR6	-0.0912499	0.0592809
CXCR7		NM_020311	CMKOR1	-0.3797	0.00379415
EDA		NM_001005614	EDA	-0.00609156	0.405896
EDA2R		NM_021783	EDA2R	0.0632358	0.297618
EDAR		NM_022336	EDAR	-0.0584715	0.0500436
EGF		NM_001963	EGF	0.233384	4.01575e-05
EGFR		NM_005228	EGFR	-0.00297051	0.426242
EPO		NM_000799	EPO	-0.031738	0.314851
EPOR		NM_000121	EPOR	0.211157	0.00228799
FASLG		NM_000639	FASLG	-0.465113	0.00441897
FASLG		NM_000639	FASLG	-0.465113	0.00441897
FIGF		NM_004469	FIGF	-0.00810884	0.360287
FLT1		NM_002019	FLT1	0.0270035	0.127877
FLT3LG		NM_001459	FLT3LG	-0.530968	2.93252e-07
FLT3LG		NM_001459	FLT3LG	-0.530968	2.93252e-07
FLT4		NM_182925	FLT4	0.0550959	0.28619
GDF5		NM_000557	GDF5	0.0841606	0.393172
GH1		NM_000515	GH1	-0.10952	0.0274211
GH2		NM_022558	GH2	-0.137052	0.337688
GHR		NM_000163	GHR	0.0134742	0.32297
HGF		NM_001010931	HGF	0.0500338	0.038802
IFNA1		NM_021068	IFNA4	-0.0693136	0.474952
IFNA10		NM_002171	IFNA10	-0.0388302	0.0259338
IFNA13		NM_021068	IFNA4	-0.0693136	0.474952
IFNA14		NM_002172	IFNA14	-0.00535647	0.405006
IFNA16		NM_002172	IFNA14	-0.00535647	0.405006
IFNA17		NM_002171	IFNA10	-0.0388302	0.0259338
IFNA2		NM_000605	IFNA2	-0.0038836	0.41356
IFNA21		NM_002175	IFNA21	0.0129078	0.353052
IFNA4		NM_021068	IFNA4	-0.0693136	0.474952
IFNA5		NM_002169	IFNA5	0.0632461	0.20847
IFNA6		NM_021002	IFNA6	0.0223547	0.365037
IFNA7		not found
IFNA8		NM_002170	IFNA8	-0.0218966	0.348075
IFNAR1		NM_000629	IFNAR1	0.437547	8.0388e-06
IFNAR2		NM_207585	IFNAR2	0.138401	0.00895567
IFNB1		NM_002176	IFNB1	0.0877049	0.416058
IFNE		NM_176891	IFNE1	-0.00793056	0.492413
IFNG		NM_000619	IFNG	-0.103164	0.47575
IFNGR1		NM_000416	IFNGR1	0.808005	2.61983e-05
IFNGR2		NM_005534	IFNGR2	0.509764	0.000194519
IFNK		NM_020124	IFNK	0.0217671	0.459337
IFNW1		NM_002177	IFNW1	0.0801545	0.109812
IL10		NM_000572	IL10	0.130073	0.0642136
IL10RA		NM_001558	IL10RA	-0.264988	0.000170646
IL10RB		NM_000628	IL10RB	0.213374	0.00310841
IL11		NM_000641	IL11	-0.0772352	0.201098
IL11RA		NM_004512	IL11RA	-0.568089	6.98684e-06
IL12A		NM_000882	IL12A	0.0182083	0.445217
IL12B		NM_002187	IL12B	0.0518208	0.18096
IL12RB1		NM_153701	IL12RB1	0.126802	0.375839
IL12RB2		NM_001559	IL12RB2	-0.0233828	0.232255
IL13		NM_002188	IL13	-0.0236812	0.4676
IL13RA1		NM_001560	IL13RA1	0.644413	2.71784e-07
IL15		NM_172174	IL15	0.599279	0.000337318
IL15RA		NM_172200	IL15RA	0.482804	3.22926e-05
IL17A		NM_002190	IL17A	0.372002	0.0892763
IL17B		NM_014443	IL17B	0.133778	0.0258513
IL17RA		NM_014339	IL17RA	0.421966	0.00441417
IL17RB		NM_172234	IL17RB	0.0415325	0.244199
IL18		NM_001562	IL18	0.0851277	0.0528652
IL18R1		NM_003855	IL18R1	0.493909	7.26678e-05
IL18RAP		NM_003853	IL18RAP	0.873032	7.37026e-06
IL19		NM_153758	IL19	-0.0103921	0.350251
IL1A		NM_000575	IL1A	-0.00167448	0.362275
IL1B		NM_000576	IL1B	0.866886	1.37018e-05
IL1R1		NM_000877	IL1R1	0.0981684	0.031341
IL1R2		NM_004633	IL1R2	0.777627	8.30773e-05
IL1RAP		NM_002182	IL1RAP	0.209694	9.53331e-05
IL20		NM_018724	IL20	0.00962478	0.345279
IL20RA		NM_014432	IL20RA	-0.00592062	0.366921
IL20RB		NM_144717	FNDC6	-0.0308231	0.319034
IL21		NM_021803	IL21	-0.00812384	0.404276
IL21R		NM_181078	IL21R	-0.761505	8.38528e-08
IL22		NM_020525	IL22	-0.0438169	0.250649
IL22RA1		NM_021258	IL22RA1	-0.00268451	0.326145
IL22RA2		NM_052962	IL22RA2	0.00623541	0.351947
IL23A		NM_016584	IL23A	-0.742502	4.58961e-05
IL23A		NM_016584	IL23A	-0.742502	4.58961e-05
IL23R		NM_144701	IL23R	-0.0206196	0.342226
IL24		NM_006850	IL24	-0.0181688	0.453935
IL25		NM_022789	IL25	0.0562344	0.131346
IL26		NM_018402	IL26	0.0367262	0.267883
IL28A		NM_172138	IL28A	0.289262	0.0741637
IL28B		NM_172139	IL28B	-0.0338292	0.478697
IL28RA		NM_170743	IL28RA	-0.525128	3.40751e-05
IL29		NM_172140	IL29	-0.104326	0.00033579
IL2RA		NM_000417	IL2RA	-0.221548	0.00284586
IL2RB		NM_000878	IL2RB	-0.835686	0.000158206
IL2RG		NM_000206	IL2RG	-0.0778876	0.26212
IL3		NM_000588	IL3	-0.0296902	0.310357
IL3RA		NM_002183	IL3RA	-0.134155	0.18653
IL4		NM_000589	IL4	-0.000915217	0.404895
IL4R		NM_000418	IL4R	0.410418	0.032337
IL5		NM_000879	IL5	-0.00957089	0.31818
IL5RA		NM_000564	IL5RA	-0.0134478	0.480519
IL6		NM_000600	IL6	0.160332	0.19967
IL6R		NM_000565	IL6R	0.301286	0.0613924
IL6ST		NM_002184	IL6ST	0.0277974	0.191005
IL7		NM_000880	IL7	-0.0728042	0.476952
IL7R		NM_002185	IL7R	-1.12742	6.64025e-08
IL8		NM_000584	IL8	-0.0253983	0.215677
IL9		NM_000590	IL9	0.0125715	0.428379
IL9R		NM_176786	IL9R	0.226577	0.182077
INHBA		NM_002192	INHBA	0.295989	0.00136805
INHBB		NM_002193	INHBB	0.295191	0.000580841
INHBC		NM_005538	INHBC	0.123496	0.33425
INHBE		NM_031479	INHBE	0.183925	0.136685
KDR		NM_002253	KDR	0.0238631	0.476572
KITLG		NM_000899	KITLG	0.000323649	0.388717
KITLG		NM_000899	KITLG	0.000323649	0.388717
LEP		NM_000230	LEP	0.0486608	0.3267
LEPR		NM_001003679	LEPR	0.141908	6.78866e-05
LIF		NM_002309	LIF	0.125619	0.0980411
LIFR		NM_002310	LIFR	0.0261614	0.395219
LTA		NM_000595	LTA	-0.0116602	0.326213
LTB		NM_002341	LTB	-0.296209	0.00229911
LTBR		NM_002342	LTBR	0.622024	0.000573943
MET		NM_000245	MET	0.0111131	0.360628
MPL		NM_005373	MPL	0.291845	0.0188918
NGFR		NM_002507	NGFR	-0.0121994	0.489468
OSM		NM_020530	OSM	0.896991	6.70793e-08
OSMR		NM_003999	OSMR	-0.00341555	0.406234
PDGFA		NM_002607	PDGFA	0.234282	0.0267653
PDGFB		NM_002608	PDGFB	-0.0738775	0.0775306
PDGFC		NM_016205	PDGFC	0.146929	0.000164844
PDGFRA		AA599881	PDGFRA	-0.00438454	0.131912
PDGFRB		NM_002609	PDGFRB	-0.187312	0.078854
PF4		NM_002619	PF4	0.694266	0.000181703
PF4V1		NM_002620	PF4V1	1.24197	3.10719e-05
PPBP		NM_002704	PPBP	1.45278	1.5501e-06
PRL		NM_000948	PRL	-0.0370539	0.500745
PRLR		NM_000949	PRLR	0.0467824	0.219482
RELT		NM_032871	TNFRSF19L	0.201713	0.00467763
TGFB1		NM_000660	TGFB1	-0.0864219	0.422326
TGFB2		NM_003238	TGFB2	-0.0199425	0.428274
TGFB3		NM_003239	TGFB3	-0.0833114	0.000354329
TGFBR1		NM_004612	TGFBR1	0.0141745	0.483096
TGFBR2		NM_001024847	TGFBR2	-0.0685513	0.475168
TNF		NM_000594	TNF	-0.0672172	0.288081
TNFRSF10A		NM_003844	TNFRSF10A	-0.400138	0.000113768
TNFRSF10B		NM_003842	TNFRSF10B	0.127497	0.1897
TNFRSF10C		NM_003841	TNFRSF10C	0.522259	0.00244137
TNFRSF10D		NM_003840	TNFRSF10D	0.0280213	0.402199
TNFRSF11A		NM_003839	TNFRSF11A	0.0329715	0.471788
TNFRSF11B		NM_002546	TNFRSF11B	0.0190632	0.3073
TNFRSF12A		NM_016639	TNFRSF12A	0.206703	0.00151133
TNFRSF13B		NM_012452	TNFRSF13B	-0.23145	0.00568467
TNFRSF13C		NM_052945	TNFRSF13C	-0.406033	0.000847659
TNFRSF14		NM_003820	TNFRSF14	0.0322461	0.350309
TNFRSF17		NM_001192	TNFRSF17	-0.2259	0.498611
TNFRSF18		NM_148901	TNFRSF18	-0.26966	0.000522644
TNFRSF19		NM_018647	TNFRSF19	0.0242047	0.393083
TNFRSF1A		NM_001065	TNFRSF1A	0.475995	0.000849142
TNFRSF1B		NM_001066	TNFRSF1B	0.108914	0.245694
TNFRSF21		NM_014452	TNFRSF21	-0.034331	0.294029
TNFRSF25		NM_148965	TNFRSF25	-0.957711	3.63529e-08
TNFRSF4		NM_003327	TNFRSF4	-0.279927	0.00490613
TNFRSF6B		NM_032945	TNFRSF6B	-0.165629	0.000991633
TNFRSF8		NM_001243	TNFRSF8	-0.157192	0.154984
TNFRSF9		NM_001561	TNFRSF9	-0.155194	0.441649
TNFSF10		NM_003810	TNFSF10	0.926004	1.36414e-06
TNFSF11		NM_003701	TNFSF11	-0.0297092	0.31776
TNFSF12		NM_003809	TNFSF12	-0.43198	0.000316097
TNFSF13		NM_172088	TNFSF13	0.288053	0.109702
TNFSF13B		NM_006573	TNFSF13B	0.755711	2.23807e-05
TNFSF14		NM_003807	TNFSF14	0.171971	0.129126
TNFSF15		NM_005118	TNFSF15	0.0173084	0.186128
TNFSF18		NM_005092	TNFSF18	-0.00149551	0.35088
TNFSF4		NM_003326	TNFSF4	0.238892	0.0190793
TNFSF8		NM_001244	TNFSF8	0.0482568	0.382349
TNFSF9		NM_003811	TNFSF9	0.0318061	0.282215
TPO		NM_000547	TPO	-0.132267	0.0535278
TSLP		NM_033035	TSLP	0.0258285	0.475751
VEGFA		NM_003376	VEGF	0.127863	0.141671
VEGFB		NM_003377	VEGFB	-0.634972	1.98923e-10
VEGFC		NM_005429	VEGFC	0.254855	8.60991e-05
XCL1		NM_002995	XCL1	-0.783183	0.0219397
XCL2		NM_003175	XCL2	-0.380209	0.0752856
XCR1		NM_005283	XCR1	0.168493	0.125392

## Sheet: FCGR-mediated phagocytosis
		Agilent annotations		Expression TB vs LTBI
KEGG GeneName		SystematicName	GeneName	M (log2)	q
actin-related protein 2/3 complex subunit 1B-like		not found
AKT1		NM_005163	AKT1	-0.151656	0.0684861
AKT2		NM_001626	AKT2	-0.0216332	0.313516
AKT3		NM_181690	AKT3	-0.121747	0.000632579
AMPH		AF498096	AMPH	0.085471	0.084284
ARF6		NM_001663	ARF6	-0.3273	0.00554932
ARPC1A		NM_006409	ARPC1A	0.0792045	0.100954
ARPC1B		NM_005720	ARPC1B	0.066817	0.298175
ARPC2		NM_152862	ARPC2	-0.0620608	0.434488
ARPC3		NM_005719	ARPC3	0.246852	0.183406
ARPC4		NM_005718	ARPC4	0.123513	0.0855818
ARPC5		NM_005717	ARPC5	-0.0352501	0.322781
ARPC5L		NM_030978	ARPC5L	-0.34189	0.000934824
DDEF1		NM_018482	DDEF1	0.435755	3.3327e-06
DDEF2		NM_003887	DDEF2	0.190096	2.73519e-05
DDEFL1		NM_017707	DDEFL1	0.0678282	0.271333
CDC42		NM_044472	CDC42	0.253041	0.00389654
CFL1		NM_005507	CFL1	-0.237591	0.0479747
CFL2		NM_021914	CFL2	-0.0934617	0.112854
CRK		NM_016823	CRK	0.283198	3.90838e-05
CRKL		NM_005207	CRKL	0.0558438	0.210128
DNM1		NM_001005336	DNM1	0.0567263	0.0567693
DNM1L		AB209070	DNM1L	0.0127024	0.356545
DNM2		NM_001005360	DNM2	0.0654478	0.285184
DNM3		NM_015569	DNM3	0.648264	4.31515e-06
DOCK2		NM_004946	DOCK2	-0.11211	0.369415
FCGR1A		NM_001017986	LOC440607	2.40924	1.19075e-08
FCGR2A		NM_021642	FCGR2A	1.04747	2.34462e-08
FCGR2B		NM_004001	FCGR2B	0.145371	0.0932522
FCGR2C		NM_021642	FCGR2A	1.04747	2.34462e-08
FCGR3A		NM_000569	FCGR3A	0.921523	0.00110576
GAB2		NM_012296	GAB2	0.291051	0.000455843
GSN		NM_198252	GSN	0.149803	0.152883
HCK		NM_002110	HCK	0.486687	0.0363625
INPP5D		AK023492	INPP5D	-0.0619777	0.345574
LAT		NM_014387	LAT	-0.756055	2.68164e-08
LIMK1		NM_002314	LIMK1	0.501247	0.000949451
LIMK2		NM_016733	LIMK2	1.13932	1.27712e-07
LYN		NM_002350	LYN	0.402257	0.00294002
MAP2K1		NM_002755	MAP2K1	-0.144735	0.296531
MAPK1		NM_138957	MAPK1	0.166488	0.00360684
MAPK3		NM_002746	MAPK3	0.312772	0.0710942
MARCKS		NM_002356	MARCKS	0.607941	0.00409744
MARCKSL1		NM_023009	MARCKSL1	-0.658042	8.20249e-07
MYO10		NM_012334	MYO10	0.0704784	0.00263799
NCF1		NM_000265	NCF1	0.463898	0.00196892
PAK1		NM_002576	PAK1	0.381017	0.0102166
PIK3CA		NM_006218	PIK3CA	0.141328	0.0327231
PIK3CB		NM_006219	PIK3CB	0.245919	0.000681623
PIK3CD		NM_005026	PIK3CD	-0.0121273	0.496411
PIK3CG		NM_002649	PIK3CG	0.0653636	0.0261575
PIK3R1		NM_181523	PIK3R1	-0.155838	0.0285885
PIK3R2		NM_005027	PIK3R2	-0.0655021	0.375797
PIK3R3		NM_003629	PIK3R3	-0.115665	0.0337008
PIK3R5		NM_014308	PIK3R5	0.0914305	0.0888001
PIP5K1A		NM_003557	PIP5K1A	-5.74616e-05	0.442895
PIP5K1B		NM_003558	PIP5K1B	0.365597	0.00030347
PIP5K1C		NM_012398	PIP5K1C	-0.0504205	0.270056
PLA2G4A		NM_024420	PLA2G4A	0.483484	5.75665e-07
PLA2G4B		NM_005090	PLA2G4B	-0.636123	4.81691e-09
PLA2G4D		BC034571	PLA2G4D	0.0919194	0.315975
PLA2G4E		not found
PLA2G4F		NM_213600	PLA2G4F	0.0714592	0.375839
PLA2G6		NM_003560	PLA2G6	0.0640216	0.224976
PLCG1		NM_002660	PLCG1	-0.51792	3.03911e-05
PLCG2		NM_002661	PLCG2	-0.0984361	0.417414
PLD1		NM_002662	PLD1	0.105335	0.185482
PLD2		NM_002663	PLD2	0.150273	0.00793368
PPAP2A		NM_176895	PPAP2A	-0.339565	0.000156161
PPAP2B		NM_003713	PPAP2B	-0.0414173	0.331331
PPAP2C		NM_177543	PPAP2C	0.490761	0.23963
PRKCA		NM_002737	PRKCA	-0.0617265	0.0481941
PRKCB		NM_002738	PRKCB1	0.0761574	0.344795
PRKCD		NM_006254	PRKCD	0.322124	0.00192467
PRKCE		NM_005400	PRKCE	-0.0547095	0.333164
PRKCG		NM_002739	PRKCG	-0.0886023	0.381836
PTPRC		NM_002838	PTPRC	0.322836	0.0161923
RAC1		NM_198829	RAC1	0.244764	0.00302661
RAC2		NM_002872	RAC2	-0.147246	0.091419
RAF1		NM_002880	RAF1	0.343831	0.00134209
RPS6KB1		NM_003161	RPS6KB1	0.0787909	0.326145
RPS6KB2		NM_001007071	RPS6KB2	-0.0175275	0.443549
SCIN		NM_033128	SCIN	-0.00783227	0.467807
SPHK1		NM_021972	SPHK1	0.440659	0.0042647
SPHK2		NM_020126	SPHK2	-0.169991	0.137054
SYK		NM_003177	SYK	-0.107846	0.459254
VASP		NM_003370	VASP	0.0457838	0.219244
VAV1		NM_005428	VAV1	0.0970445	0.386286
VAV2		NM_003371	VAV2	-0.140381	0.00253601
VAV3		NM_006113	VAV3	0.0941277	0.0559895
WAS		NM_000377	WAS	0.0868323	0.15571
WASF1		NM_003931	WASF1	0.664932	0.0638915
WASF2		NM_006990	WASF2	0.12923	0.220223
WASF3		NM_006646	WASF3	0.0530073	0.0575623
WASL		NM_003941	WASL	-0.0577856	0.145719
