# Supplementary material for: Functional Correlations of Pathogenesis-Driven Gene Expression Signatures in Tuberculosis
Source: PLoS One. 2011 Oct 28;6(10):e26938. doi: 10.1371/journal.pone.0026938 (PMC3203931; doi:10.1371/journal.pone.0026938)
Supplement: Table S3 — Genes with expression correlation to FCGR1. List of the top 100 genes showing strongest positive and negative correlation with expression of FCGR1 (sheet 1 indicates top 100 positively correlated; sheet 2 top 100 negatively correlated genes). (XLS) [file pone.0026938.s005.xls]

## Sheet: Pos correlation
GeneName / Agilent ID	SystematicName	Correlation
FCGR1B	NM_001017986	1
CD274	NM_014143	0.925381
BATF2	NM_138456	0.920675
ANKRD22	NM_144590	0.911367
ENST00000381577	ENST00000381577	0.895592
GBP5	NM_052942	0.885034
SECTM1	NM_003004	0.88491
AIM2	NM_004833	0.881386
SCARF1	NM_145351	0.870772
KREMEN1	NM_153379	0.869727
GBP1	NM_002053	0.86867
A_24_P561165	A_24_P561165	0.866704
TNFAIP6	NM_007115	0.861503
STAT1	NM_139266	0.85638
SERPING1	NM_000062	0.855001
DHRS9	NM_005771	0.850869
GPR109B	NM_006018	0.848347
SOD2	BC016934	0.847408
CEACAM1	NM_001712	0.844818
PSTPIP2	NM_024430	0.843023
PARP9	NM_031458	0.84026
LIMK2	NM_016733	0.839683
ICAM1	NM_000201	0.838874
TNFSF10	NM_003810	0.838287
ENST00000294663	ENST00000294663	0.837052
GBP2	NM_004120	0.835154
ZNF438	NM_182755	0.834012
FBXO6	NM_018438	0.833791
GK	NM_203391	0.832058
SOCS3	NM_003955	0.828254
ANXA3	NM_005139	0.826299
TRIM25	NM_005082	0.821349
UBE2L6	NM_198183	0.820859
A_24_P7040	A_24_P7040	0.816814
GADD45B	NM_015675	0.81636
A_32_P63113	A_32_P63113	0.815651
S100A9	NM_002965	0.813968
SAMD9L	NM_152703	0.813194
ADM	NM_001124	0.812873
SEPX1	NM_016332	0.812832
HPSE	NM_006665	0.812539
KCNJ15	NM_170736	0.811273
TLR5	NM_003268	0.81069
EIF4E3	AL161983	0.810547
SORT1	NM_002959	0.810522
SH3GLB1	NM_016009	0.810028
LAP3	NM_015907	0.809774
ETV7	NM_016135	0.809167
RP1-93H18.5	NM_001010919	0.806098
GBP4	NM_052941	0.804786
VAMP5	NM_006634	0.803543
SLC26A8	NM_052961	0.802859
IFITM3	NM_021034	0.801655
RAB24	NM_130781	0.799665
A_24_P912985	A_24_P912985	0.798171
VAMP3	NM_004781	0.797421
FLJ31033	CR933601	0.796832
MCTP2	NM_018349	0.795668
LMNB1	NM_005573	0.795547
AK3L1	NM_001005353	0.795065
EPSTI1	NM_033255	0.793894
FFAR2	NM_005306	0.793361
APOL6	NM_030641	0.792791
A_24_P868905	A_24_P868905	0.792502
TLR4	NM_138554	0.790446
C1QB	NM_000491	0.79025
FAM20A	NM_017565	0.788364
THC2234278	THC2234278	0.787715
STX11	NM_003764	0.787357
HDAC4	NM_006037	0.785857
FCGR2A	NM_021642	0.785096
MAPK14	NM_139013	0.784731
SAT	NM_002970	0.784273
TAP1	NM_000593	0.78302
TRIM21	NM_003141	0.782778
A_24_P471121	A_24_P471121	0.782402
A_24_P15702	A_24_P15702	0.780793
ENST00000339867	ENST00000339867	0.780316
LOC440731	XM_933697	0.780051
TIFA	NM_052864	0.779496
IGSF6	NM_005849	0.779048
C11orf75	NM_020179	0.778724
NMI	NM_004688	0.776942
TNFSF13B	NM_006573	0.776092
LHFPL2	NM_005779	0.771647
GYG1	NM_004130	0.771439
THC2313495	THC2313495	0.771302
DYNLT1	NM_006519	0.771198
SEPT4	NM_004574	0.771012
CASP4	NM_033306	0.770161
C1QA	NM_015991	0.769398
C14orf58	NM_017791	0.768813
ATF3	NM_004024	0.768096
OSM	NM_020530	0.767018
CREB5	NM_182898	0.766848
MR1	AF031469	0.766603
ACSL1	NM_001995	0.765586
ZCCHC6	NM_024617	0.765417
CARD12	NM_021209	0.765193
IRF1	NM_002198	0.765137

## Sheet: Neg correlation
GeneName / Agilent ID	SystematicName	Correlation
VEGFB	NM_003377	-0.753732
FAIM3	NM_005449	-0.720972
NDRG2	NM_201535	-0.720261
KIAA1862	NM_032534	-0.71969
LIPE	NM_005357	-0.715743
FCGBP	NM_003890	-0.714754
C16orf74	BC009078	-0.714382
USP20	NM_001008563	-0.713727
CCNB1IP1	NM_021178	-0.706964
SLC2A4RG	NM_020062	-0.705805
FARSLB	NM_005687	-0.700236
KLHL25	NM_022480	-0.699649
MEGF6	NM_001409	-0.698149
BCL11B	AB043584	-0.692474
ANKS6	NM_173551	-0.691713
BG216680	BG216680	-0.691575
LOC51149	NM_016175	-0.689464
ZNF395	NM_018660	-0.688444
C16orf58	NM_022744	-0.687367
SPOCK2	NM_014767	-0.687007
CD5	NM_014207	-0.686776
POMT1	NM_007171	-0.686015
TRA16	NM_176880	-0.683716
ID3	NM_002167	-0.681987
LRRC56	NM_198075	-0.681737
AARSL	NM_020745	-0.680324
LTK	NM_002344	-0.677843
GNB1L	NM_053004	-0.677043
HIP1R	NM_003959	-0.676895
TRAF1	NM_005658	-0.676678
CACNA2D3	NM_018398	-0.676161
PCNXL2	NM_024938	-0.675258
THC2347909	THC2347909	-0.674767
ENST00000369864	ENST00000369864	-0.674029
GPR68	NM_003485	-0.673663
AX721087	AX721087	-0.672804
SPIB	NM_003121	-0.672157
NME3	NM_002513	-0.67187
LY9	NM_002348	-0.670646
RAI1	NM_030665	-0.670278
AF116678	AF116678	-0.669133
BIN1	NM_139346	-0.668152
TMEM16J	NM_001012302	-0.667436
GNG7	NM_052847	-0.666936
STMN3	NM_015894	-0.665721
MGC2463	NM_024070	-0.665343
ABHD14A	NM_015407	-0.665203
MRPS2	NM_016034	-0.664278
C11orf2	NM_013265	-0.66339
DNASE1L3	NM_004944	-0.662927
IL11RA	NM_147162	-0.662785
WNT10A	NM_025216	-0.662736
MFNG	NM_002405	-0.661145
DNHD1	NM_144666	-0.660982
C1orf172	NM_152365	-0.660653
ENST00000376333	ENST00000376333	-0.660154
C12orf42	NM_198521	-0.65993
BC064492	BC064492	-0.659863
CDC25B	NM_021873	-0.659717
ENST00000316577	ENST00000316577	-0.659486
SORBS3	NM_005775	-0.659361
ENST00000377705	ENST00000377705	-0.659171
C16orf30	NM_024600	-0.659148
STRBP	NM_018387	-0.65855
CTSF	NM_003793	-0.65778
DMRTC1	NM_033053	-0.657438
CUTA	NM_015921	-0.656307
THC2419501	THC2419501	-0.655511
REPIN1	NM_014374	-0.655024
SFMBT1	NM_001005159	-0.654541
CXCR3	NM_001504	-0.652796
ENST00000333731	ENST00000333731	-0.65274
CAMK2N1	NM_018584	-0.652672
AK023040	AK023040	-0.65169
ITFG2	NM_018463	-0.651323
DEXI	NM_014015	-0.651243
TNFRSF25	NM_148965	-0.650012
PPP1R16B	NM_015568	-0.648983
A_24_P350307	A_24_P350307	-0.64825
THOP1	NM_003249	-0.647558
ENST00000304963	ENST00000304963	-0.647537
SUSD3	NM_145006	-0.646804
TDP1	NM_018319	-0.646084
TCF7	NM_003202	-0.643999
ENST00000237840	ENST00000237840	-0.643912
ZNF500	AB011129	-0.643583
RPUSD2	NM_152260	-0.643448
ENST00000307662	ENST00000307662	-0.642469
C4orf25	NM_173660	-0.641759
A_24_P725365	A_24_P725365	-0.641462
SLC41A3	NM_017836	-0.640197
THC2282321	THC2282321	-0.639899
NAT6	NM_012191	-0.63899
NELL2	NM_006159	-0.638488
EPHA4	NM_004438	-0.637592
PLCD1	NM_006225	-0.636531
ATP8B2	NM_020452	-0.636241
A_24_P212654	A_24_P212654	-0.635735
CCR6	NM_031409	-0.635574
THC2397697	THC2397697
