# Supplementary material for: Functional Correlations of Pathogenesis-Driven Gene Expression Signatures in Tuberculosis
Source: PLoS One. 2011 Oct 28;6(10):e26938. doi: 10.1371/journal.pone.0026938 (PMC3203931; doi:10.1371/journal.pone.0026938)
Supplement: Table S4 — Differential expression and annotation of genes in STRING network. Genes within the functional association network depicted in Figure 5 and their differential expression between TB and LTBI, and correlation with FCGR1. Sheet 2 shows functional annotation of these genes as analyzed by the online DAVID tool. (XLS) [file pone.0026938.s006.xls]

## Sheet: Expression network genes
		Expression TB vs LTBI
Genes in network	SystematicName	M (log2 fold change)	q (adjusted p-value)	FCGR1-correlation
ADM	NM_001124	1.53826	1.94867e-06	pos
AIM2	NM_004833	1.75333	2.08686e-08	pos
ANKS6	NM_173551	-0.423339	1.01791e-07		neg
ANXA3	NM_005139	2.08717	1.48099e-07	pos
ATF3	NM_004024	0.497554	0.000277422	pos
BCL11B	AB043584	-0.351018	3.87351e-07		neg
BIN1	NM_139346	-0.755422	7.02258e-09
C1QA	NM_015991	1.00009	8.55728e-05	pos
C1QB	NM_000491	1.5145	1.74298e-05	pos
CACNA2D3	AF516696	-0.784133	2.76491e-05		neg
CASP4	NM_033306	0.586513	3.10392e-05	pos
CCR6	NM_031409	-0.766488	5.81614e-08		neg
CD5	NM_014207	-0.918246	4.70535e-10		neg
CDC25B	NM_021873	-0.638565	1.68717e-06		neg
CREB5	NM_182898	1.00242	5.05567e-07	pos
CXCR3	NM_001504	-1.20127	1.25967e-09		neg
DHRS9	NM_005771	1.23422	1.59969e-07	pos
DYNLT1	NM_006519	0.787598	1.45805e-06	pos
EPSTI1	NM_033255	1.31183	0.0002848	pos
FAIM3	NM_005449	-0.87719	6.40986e-09		neg
FBXO16	NM_172366	-0.0242091	0.167675		neg
FBXO6	NM_018438	0.786558	7.06082e-06	pos
FCGR2A	NM_021642	1.04747	2.34462e-08	pos
GADD45B	NM_015675	0.581078	8.049e-05	pos
GALT	NM_000155	-0.394951	1.46085e-06		neg
GBP1	NM_002053	2.07563	9.32514e-07	pos
GBP2	NM_004120	1.0022	0.000242584	pos
ICAM1	NM_000201	0.710323	1.167e-09	pos
ID3	NM_002167	-0.803014	7.62313e-11
IRF1	NM_002198	0.623142	0.000371068	pos
ITGAL	NM_002209	-0.281497	0.00178508		neg
LAP3	NM_015907	1.09392	0.0001984	pos
LMNB1	NM_005573	1.10422	1.52038e-07	pos
LY96	NM_015364	1.62096	5.09571e-08	pos
MAPK14	NM_001315	0.877705	1.1779e-06	pos
NLRC4	NM_021209	0.731689	1.22678e-05	pos
NME3	NM_002513	-0.315771	2.11816e-06		neg
NMI	NM_004688	0.78499	3.01046e-06	pos
OSM	NM_020530	0.896991	6.70793e-08	pos
PARP9	NM_031458	0.996151	6.40796e-06	pos
PLCD1	NM_006225	-0.670897	6.05861e-09		neg
PLEKHG5	NM_198681	-0.206727	0.027649		neg
S100A9	NM_002965	1.27126	1.31544e-07	pos
SECTM1	NM_003004	0.98512	1.99614e-07	pos
SERPING1	NM_000062	1.77639	2.84553e-07	pos
SH3GLB1	NM_016009	0.818693	7.02258e-09	pos
SOCS3	NM_003955	0.933884	1.57079e-09	pos
SOD2	BC016934	0.91566	1.85012e-07	pos
SPIB	NM_003121	-0.699728	6.58743e-08		neg
SPOCK2	NM_014767	-0.432328	6.0283e-05		neg
STAT1	NM_139266	0.75597	0.000141415	pos
STX11	NM_003764	1.04675	6.3114e-08	pos
TCF7	NM_003202	-0.968102	7.24583e-08		neg
THOP1	NM_003249	-0.502351	4.35431e-07		neg
TLR4	NM_138554	0.788614	4.37027e-07	pos
TLR5	NM_003268	0.898799	2.03844e-08	pos
TNFAIP6	NM_007115	1.87807	1.05279e-06	pos
TNFRSF10A	NM_003844	-0.400138	0.000113768		neg
TNFRSF10B	NM_003842	0.127497	0.1897	pos
TNFRSF17	NM_001192	-0.2259	0.498611		neg
TNFSF10	NM_003810	0.926004	1.36414e-06	pos
TNFSF13B	NM_006573	0.755711	2.23807e-05	pos
TRAF1	NM_005658	-0.344451	9.49411e-06		neg
TRIM21	NM_003141	0.517913	4.25142e-07	pos
TRIM25	NM_005082	0.761026	2.12968e-09	pos
UBE2L6	NM_198183	0.746373	1.18937e-06	pos
USP20	NM_001008563	-0.410051	6.29291e-06		neg
VAMP3	NM_004781	0.338666	1.40406e-06	pos
VEGFB	NM_003377	-0.634972	1.98923e-10		neg
WNT10A	NM_025216	-0.374563	7.2635e-05		neg

## Sheet: Functional annotation
Category	Term	Count	%	PValue	Genes	List Total	Pop Hits	Pop Total	Fold Enrichment	Bonferroni	Benjamini	FDR
GOTERM_BP_FAT	GO:0006955~immune response	20	28.169	1.60964e-10	SECTM1, ITGAL, ICAM1, TCF7, LY96, TNFRSF17, SERPING1, TLR4, TLR5, AIM2, C1QA, OSM, C1QB, TNFSF10, CCR6, TNFSF13B, FCGR1A, FAIM3, GBP2, GBP1	64	690	13528	6.12681	1.36015e-07	1.36015e-07	2.48857e-07
GOTERM_BP_FAT	GO:0042981~regulation of apoptosis	18	25.3521	9.2746e-08	TRAF1, SOCS3, TLR4, STAT1, SOD2, TNFRSF10A, NLRC4, TNFSF10, CASP4, NME3, TNFRSF10B, TNFSF13B, SH3GLB1, BCL11B, PLEKHG5, FAIM3, ID3, CD5	64	804	13528	4.73228	7.83673e-05	3.91844e-05	0.000143389
GOTERM_BP_FAT	GO:0043067~regulation of programmed cell death	18	25.3521	1.07004e-07	TRAF1, SOCS3, TLR4, STAT1, SOD2, TNFRSF10A, NLRC4, TNFSF10, CASP4, NME3, TNFRSF10B, TNFSF13B, SH3GLB1, BCL11B, PLEKHG5, FAIM3, ID3, CD5	64	812	13528	4.68565	9.04143e-05	3.0139e-05	0.000165432
GOTERM_BP_FAT	GO:0010941~regulation of cell death	18	25.3521	1.12849e-07	TRAF1, SOCS3, TLR4, STAT1, SOD2, TNFRSF10A, NLRC4, TNFSF10, CASP4, NME3, TNFRSF10B, TNFSF13B, SH3GLB1, BCL11B, PLEKHG5, FAIM3, ID3, CD5	64	815	13528	4.6684	9.53531e-05	2.38391e-05	0.000174469
SP_PIR_KEYWORDS	immune response	10	14.0845	1.17802e-07	C1QA, C1QB, LY96, FCGR1A, FAIM3, TNFRSF17, TRIM25, SERPING1, TLR4, TLR5	71	224	19235	12.0944	2.28534e-05	2.28534e-05	0.000146916
SP_PIR_KEYWORDS	innate immunity	7	9.85915	3.90095e-07	C1QA, C1QB, FCGR1A, TRIM25, SERPING1, TLR4, TLR5	71	78	19235	24.3129	7.56756e-05	3.78385e-05	0.000486503
GOTERM_BP_FAT	GO:0009611~response to wounding	14	19.7183	7.66981e-07	ITGAL, NMI, LY96, S100A9, SERPING1, TLR4, TLR5, SOD2, C1QA, C1QB, TNFAIP6, NLRC4, ADM, ID3	64	530	13528	5.58349	0.000647889	0.000129611	0.00118577
GOTERM_BP_FAT	GO:0007243~protein kinase cascade	12	16.9014	9.50042e-07	OSM, TNFRSF10A, TNFRSF10B, NMI, SOCS3, LY96, MAPK14, THOP1, TLR4, TLR5, GADD45B, STAT1	64	370	13528	6.85541	0.000802464	0.000133789	0.00146879
GOTERM_BP_FAT	GO:0006954~inflammatory response	11	15.493	2.30421e-06	C1QA, C1QB, ITGAL, TNFAIP6, NLRC4, NMI, LY96, S100A9, SERPING1, TLR4, TLR5	64	325	13528	7.15423	0.00194516	0.000278112	0.00356233
GOTERM_BP_FAT	GO:0006952~defense response	14	19.7183	4.00847e-06	ITGAL, NMI, LY96, S100A9, SERPING1, TLR4, TLR5, C1QA, C1QB, TNFAIP6, NLRC4, CCR6, FCGR1A, FAIM3	64	615	13528	4.81179	0.00338143	0.000423306	0.00619706
GOTERM_BP_FAT	GO:0043065~positive regulation of apoptosis	12	16.9014	4.0863e-06	TNFRSF10A, NLRC4, TNFSF10, CASP4, TNFRSF10B, NME3, SH3GLB1, PLEKHG5, TLR4, ID3, STAT1, CD5	64	430	13528	5.89884	0.00344697	0.000383585	0.00631738
GOTERM_BP_FAT	GO:0043068~positive regulation of programmed cell death	12	16.9014	4.36771e-06	TNFRSF10A, NLRC4, TNFSF10, CASP4, TNFRSF10B, NME3, SH3GLB1, PLEKHG5, TLR4, ID3, STAT1, CD5	64	433	13528	5.85797	0.00368392	0.000369004	0.00675243
GOTERM_BP_FAT	GO:0010942~positive regulation of cell death	12	16.9014	4.56463e-06	TNFRSF10A, NLRC4, TNFSF10, CASP4, TNFRSF10B, NME3, SH3GLB1, PLEKHG5, TLR4, ID3, STAT1, CD5	64	435	13528	5.83103	0.00384969	0.000350586	0.00705686
GOTERM_BP_FAT	GO:0007249~I-kappaB kinase/NF-kappaB cascade	6	8.4507	1.06419e-05	TNFRSF10A, TNFRSF10B, LY96, TLR4, TLR5, STAT1	64	63	13528	20.131	0.0089521	0.000749087	0.0164514
GOTERM_BP_FAT	GO:0006915~apoptosis	13	18.3099	1.79736e-05	TRAF1, STAT1, SOD2, OSM, TNFRSF10A, TNFSF10, NLRC4, CASP4, NME3, TNFRSF10B, SH3GLB1, PLEKHG5, GADD45B	64	602	13528	4.56458	0.0150731	0.00116762	0.0277843
GOTERM_BP_FAT	GO:0012501~programmed cell death	13	18.3099	2.08296e-05	TRAF1, STAT1, SOD2, OSM, TNFRSF10A, TNFSF10, NLRC4, CASP4, NME3, TNFRSF10B, SH3GLB1, PLEKHG5, GADD45B	64	611	13528	4.49734	0.0174472	0.00125644	0.0321985
GOTERM_BP_FAT	GO:0032496~response to lipopolysaccharide	6	8.4507	2.84552e-05	ADM, SOCS3, LY96, MAPK14, TLR4, STAT1	64	77	13528	16.4708	0.0237582	0.00160171	0.0439837
GOTERM_BP_FAT	GO:0002237~response to molecule of bacterial origin	6	8.4507	4.85714e-05	ADM, SOCS3, LY96, MAPK14, TLR4, STAT1	64	86	13528	14.7471	0.0402129	0.00256195	0.0750668
SP_PIR_KEYWORDS	Apoptosis	9	12.6761	7.11982e-05	TRAF1, TNFRSF10A, NLRC4, TNFSF10, CASP4, TNFRSF10B, NME3, SH3GLB1, GADD45B	71	381	19235	6.39958	0.013718	0.00459373	0.0887581
GOTERM_BP_FAT	GO:0008219~cell death	13	18.3099	0.000101311	TRAF1, STAT1, SOD2, OSM, TNFRSF10A, TNFSF10, NLRC4, CASP4, NME3, TNFRSF10B, SH3GLB1, PLEKHG5, GADD45B	64	719	13528	3.8218	0.0820501	0.00502337	0.156516
GOTERM_BP_FAT	GO:0016265~death	13	18.3099	0.000108203	TRAF1, STAT1, SOD2, OSM, TNFRSF10A, TNFSF10, NLRC4, CASP4, NME3, TNFRSF10B, SH3GLB1, PLEKHG5, GADD45B	64	724	13528	3.79541	0.0873807	0.00506692	0.167155
GOTERM_BP_FAT	GO:0006917~induction of apoptosis	9	12.6761	0.000112144	TNFRSF10A, TNFSF10, CASP4, TNFRSF10B, NME3, SH3GLB1, PLEKHG5, STAT1, CD5	64	320	13528	5.94492	0.090415	0.00497531	0.173238
GOTERM_BP_FAT	GO:0012502~induction of programmed cell death	9	12.6761	0.000114592	TNFRSF10A, TNFSF10, CASP4, TNFRSF10B, NME3, SH3GLB1, PLEKHG5, STAT1, CD5	64	321	13528	5.9264	0.0922952	0.0048301	0.177017
INTERPRO	IPR011029:DEATH-like	5	7.04225	0.000160352	TNFRSF10A, NLRC4, CASP4, TNFRSF10B, AIM2	69	67	16659	18.0175	0.0303208	0.0303208	0.199457
SP_PIR_KEYWORDS	disulfide bond	24	33.8028	0.000173328	SECTM1, ITGAL, ICAM1, SPOCK2, LY96, TNFRSF17, SERPING1, TLR4, CXCR3, CACNA2D3, TNFRSF10A, VEGFB, C1QA, OSM, C1QB, TNFAIP6, CCR6, TNFRSF10B, TNFSF13B, ADM, FCGR1A, FAIM3, FCGR2A, CD5	71	2924	19235	2.22366	0.0330694	0.0083719	0.21595
GOTERM_BP_FAT	GO:0009617~response to bacterium	7	9.85915	0.000269748	NLRC4, ADM, SOCS3, LY96, MAPK14, TLR4, STAT1	64	193	13528	7.66645	0.20385	0.0107969	0.416228
UP_SEQ_FEATURE	disulfide bond	23	32.3944	0.000312777	SECTM1, ITGAL, ICAM1, SPOCK2, LY96, TNFRSF17, SERPING1, TLR4, CXCR3, TNFRSF10A, VEGFB, C1QA, OSM, C1QB, TNFAIP6, CCR6, TNFRSF10B, TNFSF13B, ADM, FCGR1A, FAIM3, FCGR2A, CD5	71	2819	19113	2.19636	0.0852966	0.0852966	0.4139
GOTERM_BP_FAT	GO:0002460~adaptive immune response based on somatic recombination of immune receptors built from immunoglobulin superfamily domains	5	7.04225	0.000448092	C1QA, ICAM1, C1QB, SERPING1, TLR4	64	77	13528	13.7256	0.315265	0.0170673	0.690528
GOTERM_BP_FAT	GO:0002250~adaptive immune response	5	7.04225	0.000448092	C1QA, ICAM1, C1QB, SERPING1, TLR4	64	77	13528	13.7256	0.315265	0.0170673	0.690528
GOTERM_BP_FAT	GO:0045087~innate immune response	6	8.4507	0.000449152	C1QA, C1QB, FCGR1A, SERPING1, TLR4, TLR5	64	138	13528	9.19022	0.315878	0.0163697	0.692156
GOTERM_BP_FAT	GO:0007259~JAK-STAT cascade	4	5.6338	0.000780553	OSM, NMI, SOCS3, STAT1	64	39	13528	21.6795	0.483058	0.0271182	1.19998
INTERPRO	IPR008983:Tumour necrosis factor-like	4	5.6338	0.000816471	C1QA, C1QB, TNFSF10, TNFSF13B	69	45	16659	21.4609	0.145148	0.0754177	1.01178
GOTERM_BP_FAT	GO:0002684~positive regulation of immune system process	7	9.85915	0.00081866	C1QA, ICAM1, C1QB, TNFSF13B, SERPING1, TLR4, CD5	64	238	13528	6.21691	0.499452	0.0273024	1.25821
SP_PIR_KEYWORDS	signal	24	33.8028	0.000823186	SECTM1, ITGAL, WNT10A, ICAM1, LY96, SPOCK2, DHRS9, SERPING1, TLR4, TLR5, CACNA2D3, SOD2, TNFRSF10A, VEGFB, C1QA, OSM, TNFAIP6, C1QB, TNFRSF10B, ADM, FCGR1A, FAIM3, FCGR2A, CD5	71	3250	19235	2.00061	0.147655	0.0314477	1.0218
UP_SEQ_FEATURE	signal peptide	24	33.8028	0.000900839	SECTM1, ITGAL, WNT10A, ICAM1, LY96, SPOCK2, DHRS9, SERPING1, TLR4, TLR5, CACNA2D3, SOD2, TNFRSF10A, VEGFB, C1QA, OSM, TNFAIP6, C1QB, TNFRSF10B, ADM, FCGR1A, FAIM3, FCGR2A, CD5	71	3250	19113	1.98792	0.22652	0.120523	1.1878
GOTERM_CC_FAT	GO:0044421~extracellular region part	12	16.9014	0.000996969	OSM, C1QA, ICAM1, C1QB, WNT10A, SECTM1, TNFSF10, TNFSF13B, ADM, SPOCK2, LY96, SERPING1	51	960	12782	3.13284	0.110151	0.110151	1.1333
GOTERM_BP_FAT	GO:0010740~positive regulation of protein kinase cascade	6	8.4507	0.00106505	OSM, SECTM1, TNFSF10, TNFRSF10B, PLEKHG5, TLR4	64	167	13528	7.59431	0.593613	0.0340398	1.63399
GOTERM_BP_FAT	GO:0043123~positive regulation of I-kappaB kinase/NF-kappaB cascade	5	7.04225	0.00107035	SECTM1, TNFSF10, TNFRSF10B, PLEKHG5, TLR4	64	97	13528	10.8956	0.595428	0.0329604	1.64205
GOTERM_CC_FAT	GO:0005615~extracellular space	10	14.0845	0.00119877	OSM, C1QA, ICAM1, C1QB, SECTM1, TNFSF10, TNFSF13B, ADM, LY96, SERPING1	51	685	12782	3.65879	0.130937	0.0677646	1.36126
GOTERM_BP_FAT	GO:0043122~regulation of I-kappaB kinase/NF-kappaB cascade	5	7.04225	0.00153991	SECTM1, TNFSF10, TNFRSF10B, PLEKHG5, TLR4	64	107	13528	9.87734	0.728074	0.0454431	2.35443
GOTERM_BP_FAT	GO:0007242~intracellular signaling cascade	15	21.1268	0.00160268	NMI, SOCS3, LY96, THOP1, TLR4, TLR5, STAT1, OSM, TNFRSF10A, TNFRSF10B, ADM, MAPK14, FBXO6, PLCD1, GADD45B	64	1256	13528	2.52438	0.742142	0.0456608	2.44929
KEGG_PATHWAY	hsa04060:Cytokine-cytokine receptor interaction	9	12.6761	0.00182165	OSM, TNFRSF10A, VEGFB, TNFSF10, CCR6, TNFRSF10B, TNFSF13B, TNFRSF17, CXCR3	46	262	5085	3.7973	0.123026	0.123026	1.87995
GOTERM_BP_FAT	GO:0006919~activation of caspase activity	4	5.6338	0.00201591	TNFRSF10A, NLRC4, TNFRSF10B, STAT1	64	54	13528	15.6574	0.818258	0.0552537	3.07166
GOTERM_BP_FAT	GO:0043280~positive regulation of caspase activity	4	5.6338	0.00259885	TNFRSF10A, NLRC4, TNFRSF10B, STAT1	64	59	13528	14.3305	0.889074	0.0684747	3.9433
GOTERM_BP_FAT	GO:0010952~positive regulation of peptidase activity	4	5.6338	0.00259885	TNFRSF10A, NLRC4, TNFRSF10B, STAT1	64	59	13528	14.3305	0.889074	0.0684747	3.9433
GOTERM_BP_FAT	GO:0009595~detection of biotic stimulus	3	4.22535	0.00311255	NLRC4, LY96, TLR4	64	18	13528	35.2292	0.928224	0.0790218	4.70532
GOTERM_BP_FAT	GO:0002252~immune effector process	5	7.04225	0.00349005	C1QA, ICAM1, C1QB, TNFSF13B, SERPING1	64	134	13528	7.88713	0.947882	0.0856325	5.2617
GOTERM_BP_FAT	GO:0002449~lymphocyte mediated immunity	4	5.6338	0.00422015	C1QA, ICAM1, C1QB, SERPING1	64	70	13528	12.0786	0.971944	0.09977	6.32915
GOTERM_BP_FAT	GO:0050778~positive regulation of immune response	5	7.04225	0.0046227	C1QA, C1QB, TNFSF13B, SERPING1, TLR4	64	145	13528	7.28879	0.980064	0.105834	6.91289
GOTERM_BP_FAT	GO:0048584~positive regulation of response to stimulus	6	8.4507	0.00478431	OSM, C1QA, C1QB, TNFSF13B, SERPING1, TLR4	64	236	13528	5.37394	0.98262	0.106463	7.14627
SP_PIR_KEYWORDS	complement pathway	3	4.22535	0.00497431	C1QA, C1QB, SERPING1	71	29	19235	28.0257	0.619939	0.14891	6.02972
GOTERM_BP_FAT	GO:0006959~humoral immune response	4	5.6338	0.00591856	C1QA, C1QB, CCR6, SERPING1	64	79	13528	10.7025	0.993369	0.126781	8.76896
GOTERM_BP_FAT	GO:0043281~regulation of caspase activity	4	5.6338	0.00591856	TNFRSF10A, NLRC4, TNFRSF10B, STAT1	64	79	13528	10.7025	0.993369	0.126781	8.76896
GOTERM_BP_FAT	GO:0010627~regulation of protein kinase cascade	6	8.4507	0.00598773	OSM, SECTM1, TNFSF10, TNFRSF10B, PLEKHG5, TLR4	64	249	13528	5.09337	0.993748	0.125015	8.86706
SP_PIR_KEYWORDS	heterodimer	4	5.6338	0.00629516	C1QA, C1QB, ITGAL, S100A9	71	103	19235	10.521	0.706278	0.160557	7.57362
UP_SEQ_FEATURE	mutagenesis site	16	22.5352	0.00640684	SOCS3, LY96, S100A9, TRIM25, TLR4, STAT1, SOD2, OSM, CASP4, SH3GLB1, MAPK14, FCGR1A, FBXO6, IRF1, USP20, SPIB	71	2045	19113	2.10619	0.839879	0.456979	8.1688
GOTERM_BP_FAT	GO:0052548~regulation of endopeptidase activity	4	5.6338	0.00656309	TNFRSF10A, NLRC4, TNFRSF10B, STAT1	64	82	13528	10.311	0.996167	0.132959	9.67918
GOTERM_CC_FAT	GO:0005625~soluble fraction	6	8.4507	0.00733726	TNFSF10, TNFSF13B, ADM, THOP1, GALT, SOD2	51	313	12782	4.80436	0.577525	0.249645	8.07064
GOTERM_BP_FAT	GO:0002443~leukocyte mediated immunity	4	5.6338	0.00748526	C1QA, ICAM1, C1QB, SERPING1	64	86	13528	9.8314	0.998251	0.146766	10.9667
GOTERM_BP_FAT	GO:0052547~regulation of peptidase activity	4	5.6338	0.00748526	TNFRSF10A, NLRC4, TNFRSF10B, STAT1	64	86	13528	9.8314	0.998251	0.146766	10.9667
GOTERM_CC_FAT	GO:0005602~complement component C1 complex	2	2.8169	0.0078085	C1QA, C1QB	51	2	12782	250.627	0.600356	0.204906	8.56808
INTERPRO	IPR001368:TNFR/CD27/30/40/95 cysteine-rich region	3	4.22535	0.00798895	TNFRSF10A, TNFRSF10B, TNFRSF17	69	33	16659	21.9486	0.785627	0.40151	9.50387
GOTERM_BP_FAT	GO:0006958~complement activation, classical pathway	3	4.22535	0.00799216	C1QA, C1QB, SERPING1	64	29	13528	21.8664	0.998864	0.152427	11.6672
INTERPRO	IPR017301:TNF-related apoptosis-inducing ligand receptor	2	2.8169	0.00814734	TNFRSF10A, TNFRSF10B	69	2	16659	241.435	0.7921	0.324751	9.68359
GOTERM_BP_FAT	GO:0002455~humoral immune response mediated by circulating immunoglobulin	3	4.22535	0.00909912	C1QA, C1QB, SERPING1	64	31	13528	20.4556	0.999558	0.167984	13.1788
GOTERM_MF_FAT	GO:0045569~TRAIL binding	2	2.8169	0.00922185	TNFRSF10A, TNFRSF10B	61	2	12983	212.836	0.798664	0.798664	10.7171
GOTERM_BP_FAT	GO:0002291~T cell activation via T cell receptor contact with antigen bound to MHC molecule on antigen presenting cell	2	2.8169	0.00929267	ICAM1, ITGAL	64	2	13528	211.375	0.999625	0.167619	13.4407
GOTERM_BP_FAT	GO:0002253~activation of immune response	4	5.6338	0.00955	C1QA, C1QB, SERPING1, TLR4	64	94	13528	8.99468	0.999699	0.168301	13.7876
GOTERM_BP_FAT	GO:0009593~detection of chemical stimulus	3	4.22535	0.00967682	LY96, TLR4, SOD2	64	32	13528	19.8164	0.99973	0.166894	13.9581
GOTERM_BP_FAT	GO:0042127~regulation of cell proliferation	10	14.0845	0.0102407	OSM, VEGFB, ATF3, TNFSF13B, ADM, BCL11B, STAT1, CD5, SOD2, CDC25B	64	787	13528	2.68583	0.999833	0.172286	14.7124
GOTERM_CC_FAT	GO:0043235~receptor complex	4	5.6338	0.0104722	OSM, ITGAL, LY96, TLR4	51	116	12782	8.64233	0.708206	0.218344	11.334
GOTERM_BP_FAT	GO:0002526~acute inflammatory response	4	5.6338	0.0106949	C1QA, C1QB, SERPING1, TLR4	64	98	13528	8.62755	0.999887	0.175779	15.3155
KEGG_PATHWAY	hsa05322:Systemic lupus erythematosus	5	7.04225	0.0109344	C1QA, C1QB, FCGR1A, FCGR2A, TRIM21	46	99	5085	5.583	0.546887	0.326863	10.8135
KEGG_PATHWAY	hsa04620:Toll-like receptor signaling pathway	5	7.04225	0.011709	LY96, MAPK14, TLR4, TLR5, STAT1	46	101	5085	5.47245	0.57174	0.246235	11.5379
PIR_SUPERFAMILY	PIRSF037867:TNF-related apoptosis-inducing ligand receptor	2	2.8169	0.0118637	TNFRSF10A, TNFRSF10B	45	2	7396	164.356	0.493523	0.493523	11.1569
PIR_SUPERFAMILY	PIRSF037867:CD261_antigen	2	2.8169	0.0118637	TNFRSF10A, TNFRSF10B	45	2	7396	164.356	0.493523	0.493523	11.1569
GOTERM_BP_FAT	GO:0009967~positive regulation of signal transduction	6	8.4507	0.0119569	OSM, SECTM1, TNFSF10, TNFRSF10B, PLEKHG5, TLR4	64	295	13528	4.29915	0.999961	0.190841	16.9703
GOTERM_BP_FAT	GO:0002366~leukocyte activation during immune response	3	4.22535	0.0121455	ICAM1, ITGAL, TLR4	64	36	13528	17.6146	0.999967	0.190007	17.215
GOTERM_BP_FAT	GO:0002263~cell activation during immune response	3	4.22535	0.0121455	ICAM1, ITGAL, TLR4	64	36	13528	17.6146	0.999967	0.190007	17.215
GOTERM_BP_FAT	GO:0008284~positive regulation of cell proliferation	7	9.85915	0.0123829	OSM, VEGFB, ATF3, TNFSF13B, ADM, STAT1, CDC25B	64	414	13528	3.57397	0.999973	0.189883	17.522
GOTERM_BP_FAT	GO:0032497~detection of lipopolysaccharide	2	2.8169	0.0139071	LY96, TLR4	64	3	13528	140.917	0.999993	0.207084	19.4682
GOTERM_BP_FAT	GO:0007568~aging	4	5.6338	0.0145911	C1QB, ADM, SOCS3, SOD2	64	110	13528	7.68636	0.999996	0.212469	20.3275
SMART	SM00208:TNFR	3	4.22535	0.0151682	TNFRSF10A, TNFRSF10B, TNFRSF17	53	33	9079	15.5729	0.587902	0.587902	14.1071
GOTERM_BP_FAT	GO:0008624~induction of apoptosis by extracellular signals	4	5.6338	0.0153087	TNFRSF10A, TNFRSF10B, PLEKHG5, CD5	64	112	13528	7.54911	0.999998	0.218047	21.2198
GOTERM_BP_FAT	GO:0006916~anti-apoptosis	5	7.04225	0.0154603	TNFSF13B, SOCS3, SH3GLB1, FAIM3, SOD2	64	206	13528	5.13046	0.999998	0.216367	21.4071
GOTERM_BP_FAT	GO:0006956~complement activation	3	4.22535	0.0163052	C1QA, C1QB, SERPING1	64	42	13528	15.0982	0.999999	0.223199	22.4434
GOTERM_BP_FAT	GO:0002541~activation of plasma proteins involved in acute inflammatory response	3	4.22535	0.0170498	C1QA, C1QB, SERPING1	64	43	13528	14.7471	1	0.228553	23.3461
SP_PIR_KEYWORDS	polymorphism	52	73.2394	0.0175456	S100A9, TLR4, CXCR3, TLR5, CASP4, SPIB, WNT10A, ICAM1, LY96, SOCS3, TNFRSF17, DHRS9, SERPING1, C1QA, TNFRSF10A, OSM, C1QB, TNFAIP6, TNFRSF10B, FBXO16, ADM, TNFSF13B, USP20, GBP2, GBP1, TRAF1, ITGAL, NMI, LMNB1, SPOCK2, ANKS6, BCL11B, FCGR1A, PLEKHG5, FBXO6, PLCD1, STX11, CD5, GALT, TRIM25, STAT1, TRIM21, AIM2, ANXA3, CDC25B, SOD2, TNFSF10, ATF3, PARP9, MAPK14, ID3, FCGR2A	71	11550	19235	1.21971	0.967744	0.349007	19.8091
GOTERM_BP_FAT	GO:0051606~detection of stimulus	4	5.6338	0.01758	NLRC4, LY96, TLR4, SOD2	64	118	13528	7.16525	1	0.231207	23.9828
GOTERM_BP_FAT	GO:0010647~positive regulation of cell communication	6	8.4507	0.0183679	OSM, SECTM1, TNFSF10, TNFRSF10B, PLEKHG5, TLR4	64	329	13528	3.85486	1	0.236689	24.92
GOTERM_BP_FAT	GO:0044093~positive regulation of molecular function	8	11.2676	0.0187262	TNFRSF10A, ICAM1, NLRC4, TNFRSF10B, TLR4, GADD45B, STAT1, CDC25B	64	586	13528	2.88567	1	0.237185	25.3425
GOTERM_CC_FAT	GO:0046696~lipopolysaccharide receptor complex	2	2.8169	0.0194093	LY96, TLR4	51	5	12782	100.251	0.899059	0.317644	20.0657
BIOCARTA	h_tall1Pathway:TACI and BCMA stimulation of B cell immune responses.	3	4.22535	0.0198469	TNFSF13B, MAPK14, TNFRSF17	24	14	1437	12.8304	0.733683	0.733683	18.5323
UP_SEQ_FEATURE	repeat:LRR 14	3	4.22535	0.0204131	NLRC4, TLR4, TLR5	71	60	19113	13.4599	0.997199	0.769956	23.9248
GOTERM_BP_FAT	GO:0042110~T cell activation	4	5.6338	0.0208861	ICAM1, ITGAL, BCL11B, IRF1	64	126	13528	6.71032	1	0.25715	27.8431
GOTERM_BP_FAT	GO:0042325~regulation of phosphorylation	7	9.85915	0.020997	OSM, TNFRSF10A, TNFRSF10B, SOCS3, TLR4, GADD45B, CDC25B	64	466	13528	3.17516	1	0.254691	27.9693
GOTERM_BP_FAT	GO:0006928~cell motion	7	9.85915	0.02282	ICAM1, ITGAL, CCR6, PARP9, MAPK14, S100A9, CXCR3	64	475	13528	3.115	1	0.269932	30.0153
GOTERM_MF_FAT	GO:0001875~lipopolysaccharide receptor activity	2	2.8169	0.022898	LY96, TLR4	61	5	12983	85.1344	0.98182	0.865166	24.6808
GOTERM_BP_FAT	GO:0006508~proteolysis	11	15.493	0.0229797	C1QA, LAP3, C1QB, CASP4, FBXO16, SOCS3, THOP1, FBXO6, UBE2L6, USP20, SERPING1	64	1054	13528	2.206	1	0.267884	30.1919
GOTERM_BP_FAT	GO:0032490~detection of molecule of bacterial origin	2	2.8169	0.0230725	LY96, TLR4	64	5	13528	84.55	1	0.265231	30.2944
GOTERM_BP_FAT	GO:0043066~negative regulation of apoptosis	6	8.4507	0.0243174	TNFSF13B, SOCS3, SH3GLB1, BCL11B, FAIM3, SOD2	64	354	13528	3.58263	1	0.273875	31.655
GOTERM_BP_FAT	GO:0019220~regulation of phosphate metabolic process	7	9.85915	0.0249684	OSM, TNFRSF10A, TNFRSF10B, SOCS3, TLR4, GADD45B, CDC25B	64	485	13528	3.05077	1	0.276555	32.3567
GOTERM_BP_FAT	GO:0051174~regulation of phosphorus metabolic process	7	9.85915	0.0249684	OSM, TNFRSF10A, TNFRSF10B, SOCS3, TLR4, GADD45B, CDC25B	64	485	13528	3.05077	1	0.276555	32.3567
SP_PIR_KEYWORDS	igg-binding protein	2	2.8169	0.0252018	FCGR1A, FCGR2A	71	7	19235	77.4044	0.992929	0.423167	27.2638
GOTERM_BP_FAT	GO:0043069~negative regulation of programmed cell death	6	8.4507	0.0256407	TNFSF13B, SOCS3, SH3GLB1, BCL11B, FAIM3, SOD2	64	359	13528	3.53273	1	0.279347	33.0742
GOTERM_BP_FAT	GO:0060548~negative regulation of cell death	6	8.4507	0.0259108	TNFSF13B, SOCS3, SH3GLB1, BCL11B, FAIM3, SOD2	64	360	13528	3.52292	1	0.278357	33.3605
GOTERM_BP_FAT	GO:0045321~leukocyte activation	5	7.04225	0.0261499	ICAM1, ITGAL, BCL11B, IRF1, TLR4	64	242	13528	4.36725	1	0.277113	33.6129
GOTERM_BP_FAT	GO:0016064~immunoglobulin mediated immune response	3	4.22535	0.026152	C1QA, C1QB, SERPING1	64	54	13528	11.7431	1	0.273773	33.6151
GOTERM_BP_FAT	GO:0042448~progesterone metabolic process	2	2.8169	0.0276238	ADM, DHRS9	64	6	13528	70.4583	1	0.283508	35.1494
GOTERM_BP_FAT	GO:0007260~tyrosine phosphorylation of STAT protein	2	2.8169	0.0276238	OSM, STAT1	64	6	13528	70.4583	1	0.283508	35.1494
UP_SEQ_FEATURE	sequence variant	53	74.6479	0.027943	S100A9, TLR4, CXCR3, TLR5, CASP4, SPIB, WNT10A, ICAM1, LY96, SOCS3, TNFRSF17, DHRS9, SERPING1, OSM, C1QA, TNFRSF10A, C1QB, TNFAIP6, TNFRSF10B, FBXO16, ADM, TNFSF13B, USP20, BIN1, GBP2, GBP1, TRAF1, ITGAL, NMI, LMNB1, SPOCK2, ANKS6, BCL11B, FCGR1A, PLEKHG5, FBXO6, PLCD1, STX11, CD5, GALT, TRIM25, STAT1, TRIM21, AIM2, ANXA3, CDC25B, SOD2, TNFSF10, ATF3, PARP9, MAPK14, ID3, FCGR2A	71	11992	19113	1.18975	0.999689	0.801195	31.323
GOTERM_BP_FAT	GO:0019724~B cell mediated immunity	3	4.22535	0.0279779	C1QA, C1QB, SERPING1	64	56	13528	11.3237	1	0.283253	35.5136
INTERPRO	IPR003191:Guanylate-binding protein, C-terminal	2	2.8169	0.0282306	GBP2, GBP1	69	7	16659	68.9814	0.995906	0.667013	29.99
KEGG_PATHWAY	hsa04650:Natural killer cell mediated cytotoxicity	5	7.04225	0.0291337	TNFRSF10A, ICAM1, ITGAL, TNFSF10, TNFRSF10B	46	133	5085	4.15577	0.881018	0.412687	26.4901
SP_PIR_KEYWORDS	glycoprotein	24	33.8028	0.0294553	SECTM1, ITGAL, WNT10A, ICAM1, LY96, SPOCK2, THOP1, SERPING1, TLR4, CXCR3, TLR5, CACNA2D3, ANXA3, TNFRSF10A, VEGFB, C1QA, OSM, C1QB, TNFAIP6, CCR6, TNFSF13B, FCGR1A, FCGR2A, CD5	71	4318	19235	1.50578	0.996973	0.440111	31.1244
UP_SEQ_FEATURE	repeat:LRR 13	3	4.22535	0.0316639	NLRC4, TLR4, TLR5	71	76	19113	10.6262	0.999896	0.78311	34.7279
SP_PIR_KEYWORDS	inflammatory response	3	4.22535	0.0320581	LY96, TLR4, TLR5	71	77	19235	10.5551	0.998202	0.437098	33.3929
GOTERM_BP_FAT	GO:0045084~positive regulation of interleukin-12 biosynthetic process	2	2.8169	0.0321542	IRF1, TLR4	64	7	13528	60.3929	1	0.314982	39.6665
UP_SEQ_FEATURE	glycosylation site:O-linked (Gal...)	2	2.8169	0.0324898	C1QA, C1QB	71	9	19113	59.8216	0.999918	0.739399	35.4621
GOTERM_BP_FAT	GO:0006968~cellular defense response	3	4.22535	0.0327588	CCR6, LY96, FAIM3	64	61	13528	10.3955	1	0.316367	40.2467
UP_SEQ_FEATURE	topological domain:Extracellular	17	23.9437	0.0345482	ICAM1, ITGAL, SECTM1, TNFRSF17, TLR4, CXCR3, TLR5, CACNA2D3, TNFRSF10A, TNFSF10, CCR6, TNFRSF10B, TNFSF13B, FCGR1A, FAIM3, FCGR2A, CD5	71	2719	19113	1.6831	0.999956	0.714223	37.2591
SP_PIR_KEYWORDS	DNA binding	5	7.04225	0.0353694	TCF7, ATF3, IRF1, SPIB, TRIM21	71	340	19235	3.98405	0.999075	0.441311	36.1795
GOTERM_MF_FAT	GO:0019864~IgG binding	2	2.8169	0.0363886	FCGR1A, FCGR2A	61	8	12983	53.209	0.998359	0.882055	36.463
GOTERM_BP_FAT	GO:0031294~lymphocyte costimulation	2	2.8169	0.0366638	TNFSF13B, CD5	64	8	13528	52.8437	1	0.343506	43.8693
GOTERM_BP_FAT	GO:0031295~T cell costimulation	2	2.8169	0.0366638	TNFSF13B, CD5	64	8	13528	52.8437	1	0.343506	43.8693
GOTERM_BP_FAT	GO:0045075~regulation of interleukin-12 biosynthetic process	2	2.8169	0.0366638	IRF1, TLR4	64	8	13528	52.8437	1	0.343506	43.8693
SP_PIR_KEYWORDS	ubl conjugation pathway	6	8.4507	0.0378105	FBXO16, SOCS3, FBXO6, UBE2L6, USP20, TRIM25	71	509	19235	3.1935	0.999434	0.437403	38.1647
GOTERM_MF_FAT	GO:0046983~protein dimerization activity	7	9.85915	0.0384254	C1QB, ITGAL, NLRC4, ATF3, SH3GLB1, CREB5, BIN1	61	542	12983	2.74881	0.998862	0.81634	38.0869
GOTERM_BP_FAT	GO:0042330~taxis	4	5.6338	0.0384904	CCR6, MAPK14, S100A9, CXCR3	64	160	13528	5.28437	1	0.353645	45.4924
GOTERM_BP_FAT	GO:0006935~chemotaxis	4	5.6338	0.0384904	CCR6, MAPK14, S100A9, CXCR3	64	160	13528	5.28437	1	0.353645	45.4924
GOTERM_BP_FAT	GO:0007626~locomotory behavior	5	7.04225	0.0386526	CCR6, MAPK14, S100A9, CXCR3, SOD2	64	274	13528	3.85721	1	0.351173	45.6344
GOTERM_BP_FAT	GO:0031328~positive regulation of cellular biosynthetic process	8	11.2676	0.0392865	OSM, ICAM1, MAPK14, BCL11B, IRF1, CREB5, TLR4, SOD2	64	685	13528	2.46861	1	0.35221	46.186
SP_PIR_KEYWORDS	immunoglobulin receptor	2	2.8169	0.0393207	FCGR1A, FCGR2A	71	11	19235	49.2574	0.999583	0.42643	39.3644
GOTERM_CC_FAT	GO:0005886~plasma membrane	22	30.9859	0.0407035	SECTM1, ITGAL, ICAM1, LY96, TNFRSF17, TRIM25, TLR4, CXCR3, TLR5, OSM, TNFSF10, CCR6, TNFRSF10B, TNFSF13B, FCGR1A, FAIM3, VAMP3, FCGR2A, STX11, CD5, GBP2, GBP1	51	3777	12782	1.45984	0.992265	0.500708	37.8014
SP_PIR_KEYWORDS	Secreted	12	16.9014	0.0408283	OSM, C1QA, VEGFB, C1QB, WNT10A, SECTM1, TNFSF13B, ADM, SPOCK2, LY96, S100A9, SERPING1	71	1689	19235	1.9248	0.999692	0.416744	40.5405
PIR_SUPERFAMILY	PIRSF005552:guanine nucleotide-binding protein 1	2	2.8169	0.0409245	GBP2, GBP1	45	7	7396	46.9587	0.907613	0.696048	33.9122
GOTERM_BP_FAT	GO:0009891~positive regulation of biosynthetic process	8	11.2676	0.0419631	OSM, ICAM1, MAPK14, BCL11B, IRF1, CREB5, TLR4, SOD2	64	695	13528	2.43309	1	0.367791	48.4579
UP_SEQ_FEATURE	repeat:LRR 12	3	4.22535	0.0439375	NLRC4, TLR4, TLR5	71	91	19113	8.87463	0.999997	0.758973	44.884
INTERPRO	IPR015894:Guanylate-binding protein, N-terminal	2	2.8169	0.0440083	GBP2, GBP1	69	11	16659	43.8972	0.999823	0.763118	42.8981
GOTERM_BP_FAT	GO:0001775~cell activation	5	7.04225	0.0445634	ICAM1, ITGAL, BCL11B, IRF1, TLR4	64	287	13528	3.68249	1	0.382151	50.5788
GOTERM_BP_FAT	GO:0050727~regulation of inflammatory response	3	4.22535	0.0488132	OSM, SERPING1, TLR4	64	76	13528	8.34375	1	0.40671	53.8702
GOTERM_BP_FAT	GO:0010033~response to organic substance	8	11.2676	0.049476	C1QB, ADM, SOCS3, LY96, MAPK14, TLR4, ID3, STAT1	64	721	13528	2.34535	1	0.407194	54.3647
GOTERM_BP_FAT	GO:0031663~lipopolysaccharide-mediated signaling pathway	2	2.8169	0.0500689	MAPK14, STAT1	64	11	13528	38.4318	1	0.407225	54.8028
GOTERM_BP_FAT	GO:0051345~positive regulation of hydrolase activity	4	5.6338	0.0507876	TNFRSF10A, NLRC4, TNFRSF10B, STAT1	64	179	13528	4.72346	1	0.408048	55.3286
GOTERM_BP_FAT	GO:0006357~regulation of transcription from RNA polymerase II promoter	8	11.2676	0.0513251	OSM, TCF7, MAPK14, BCL11B, IRF1, SPIB, ID3, SOD2	64	727	13528	2.326	1	0.407729	55.7181
GOTERM_BP_FAT	GO:0008283~cell proliferation	6	8.4507	0.0520216	OSM, VEGFB, TNFSF13B, TNFRSF17, BIN1, CD5	64	436	13528	2.90883	1	0.408396	56.218
PIR_SUPERFAMILY	PIRSF002477:complement subcomponent C1q chain A	2	2.8169	0.0523135	C1QA, C1QB	45	9	7396	36.5235	0.953239	0.639729	41.2922
UP_SEQ_FEATURE	repeat:LRR 11	3	4.22535	0.0538782	NLRC4, TLR4, TLR5	71	102	19113	7.91756	1	0.793704	52.0161
GOTERM_MF_FAT	GO:0001530~lipopolysaccharide binding	2	2.8169	0.0540914	LY96, TLR4	61	12	12983	35.4727	0.999934	0.85399	49.3599
GOTERM_BP_FAT	GO:0008207~C21-steroid hormone metabolic process	2	2.8169	0.0544963	ADM, DHRS9	64	12	13528	35.2292	1	0.419736	57.9521
GOTERM_BP_FAT	GO:0008015~blood circulation	4	5.6338	0.0557463	ADM, SERPING1, STAT1, SOD2	64	186	13528	4.5457	1	0.423506	58.8034
GOTERM_BP_FAT	GO:0003013~circulatory system process	4	5.6338	0.0557463	ADM, SERPING1, STAT1, SOD2	64	186	13528	4.5457	1	0.423506	58.8034
SP_PIR_KEYWORDS	phosphoric diester hydrolase	2	2.8169	0.0566861	PLCD1, ANXA3	71	16	19235	33.8644	0.999988	0.507159	51.7023
GOTERM_BP_FAT	GO:0009266~response to temperature stimulus	3	4.22535	0.0570999	OSM, ADM, SOCS3	64	83	13528	7.64006	1	0.427774	59.707
GOTERM_CC_FAT	GO:0000267~cell fraction	9	12.6761	0.0575621	TNFSF10, TNFSF13B, ADM, SH3GLB1, THOP1, GALT, DHRS9, VAMP3, SOD2	51	1083	12782	2.08278	0.999028	0.579809	49.2081
GOTERM_BP_FAT	GO:0007250~activation of NF-kappaB-inducing kinase activity	2	2.8169	0.0589034	TNFRSF10A, TNFRSF10B	64	13	13528	32.5192	1	0.434472	60.8822
GOTERM_BP_FAT	GO:0002286~T cell activation during immune response	2	2.8169	0.0589034	ICAM1, ITGAL	64	13	13528	32.5192	1	0.434472	60.8822
INTERPRO	IPR004148:BAR	2	2.8169	0.0595336	SH3GLB1, BIN1	69	15	16659	32.1913	0.999992	0.814286	53.4285
SP_PIR_KEYWORDS	receptor	11	15.493	0.0597363	TRAF1, TNFRSF10A, ITGAL, CCR6, TNFRSF10B, FCGR1A, TNFRSF17, TLR4, FCGR2A, TLR5, CXCR3	71	1583	19235	1.88255	0.999994	0.504856	53.6142
UP_SEQ_FEATURE	domain:BAR	2	2.8169	0.0604946	SH3GLB1, BIN1	71	17	19113	31.6703	1	0.801462	56.2794
GOTERM_BP_FAT	GO:0051605~protein maturation by peptide bond cleavage	3	4.22535	0.0607919	C1QA, C1QB, SERPING1	64	86	13528	7.37355	1	0.441434	62.0783
GOTERM_MF_FAT	GO:0005125~cytokine activity	4	5.6338	0.0612519	OSM, SECTM1, TNFSF10, TNFSF13B	61	195	12983	4.36587	0.999982	0.838379	53.8561
GOTERM_MF_FAT	GO:0008329~pattern recognition receptor activity	2	2.8169	0.0628224	LY96, TLR4	61	14	12983	30.4052	0.999987	0.798814	54.7919
GOTERM_BP_FAT	GO:0046632~alpha-beta T cell differentiation	2	2.8169	0.0632903	BCL11B, IRF1	64	14	13528	30.1964	1	0.451473	63.6083
INTERPRO	IPR000355:Chemokine receptor	2	2.8169	0.0633759	CCR6, CXCR3	69	16	16659	30.1793	0.999997	0.792237	55.7428
GOTERM_BP_FAT	GO:0031667~response to nutrient levels	4	5.6338	0.0639887	ADM, SOCS3, STAT1, SOD2	64	197	13528	4.29188	1	0.451648	64.0255
GOTERM_BP_FAT	GO:0046649~lymphocyte activation	4	5.6338	0.0655452	ICAM1, ITGAL, BCL11B, IRF1	64	199	13528	4.24874	1	0.456327	64.9393
GOTERM_BP_FAT	GO:0007610~behavior	6	8.4507	0.0669099	OSM, CCR6, MAPK14, S100A9, CXCR3, SOD2	64	469	13528	2.70416	1	0.459895	65.7226
GOTERM_MF_FAT	GO:0019865~immunoglobulin binding	2	2.8169	0.0671582	FCGR1A, FCGR2A	61	15	12983	28.3781	0.999994	0.777619	57.2855
INTERPRO	IPR006052:Tumor Necrosis Factor	2	2.8169	0.0672028	TNFSF10, TNFSF13B	69	17	16659	28.4041	0.999998	0.773295	57.9422
GOTERM_BP_FAT	GO:0051726~regulation of cell cycle	5	7.04225	0.0681372	OSM, MAPK14, FBXO6, ID3, GADD45B	64	331	13528	3.19298	1	0.462679	66.4131
UP_SEQ_FEATURE	repeat:LRR 10	3	4.22535	0.0685659	NLRC4, TLR4, TLR5	71	117	19113	6.90249	1	0.814918	61.0054
GOTERM_MF_FAT	GO:0019957~C-C chemokine binding	2	2.8169	0.0714743	CCR6, CXCR3	61	16	12983	26.6045	0.999997	0.759604	59.6418
GOTERM_MF_FAT	GO:0008656~caspase activator activity	2	2.8169	0.0714743	TNFRSF10A, TNFRSF10B	61	16	12983	26.6045	0.999997	0.759604	59.6418
GOTERM_MF_FAT	GO:0016493~C-C chemokine receptor activity	2	2.8169	0.0714743	CCR6, CXCR3	61	16	12983	26.6045	0.999997	0.759604	59.6418
INTERPRO	IPR011992:EF-Hand type	4	5.6338	0.0719856	SPOCK2, S100A9, PLCD1, STAT1	69	236	16659	4.09211	0.999999	0.76174	60.5496
GOTERM_BP_FAT	GO:0032655~regulation of interleukin-12 production	2	2.8169	0.0763307	IRF1, TLR4	64	17	13528	24.8676	1	0.499271	70.6997
GOTERM_BP_FAT	GO:0051173~positive regulation of nitrogen compound metabolic process	7	9.85915	0.0784178	OSM, ICAM1, MAPK14, BCL11B, IRF1, CREB5, SOD2	64	644	13528	2.29755	1	0.505465	71.7067
GOTERM_BP_FAT	GO:0032868~response to insulin stimulus	3	4.22535	0.0790338	ADM, SOCS3, STAT1	64	100	13528	6.34125	1	0.50477	71.9977
GOTERM_BP_FAT	GO:0046631~alpha-beta T cell activation	2	2.8169	0.0806376	BCL11B, IRF1	64	18	13528	23.4861	1	0.508569	72.7422
GOTERM_BP_FAT	GO:0002285~lymphocyte activation during immune response	2	2.8169	0.0806376	ICAM1, ITGAL	64	18	13528	23.4861	1	0.508569	72.7422
UP_SEQ_FEATURE	repeat:TNFR-Cys 3	2	2.8169	0.0809725	TNFRSF10A, TNFRSF10B	71	23	19113	23.4085	1	0.842946	67.3568
SMART	SM00721:BAR	2	2.8169	0.0826133	SH3GLB1, BIN1	53	15	9079	22.8403	0.99327	0.917961	57.5946
GOTERM_BP_FAT	GO:0009991~response to extracellular stimulus	4	5.6338	0.0829197	ADM, SOCS3, STAT1, SOD2	64	220	13528	3.84318	1	0.515284	73.7697
GOTERM_BP_FAT	GO:0051090~regulation of transcription factor activity	3	4.22535	0.0831425	ICAM1, TLR4, ID3	64	103	13528	6.15655	1	0.512812	73.868
GOTERM_CC_FAT	GO:0005576~extracellular region	13	18.3099	0.0834173	WNT10A, ICAM1, SECTM1, SPOCK2, LY96, SERPING1, C1QA, OSM, VEGFB, C1QB, TNFSF10, ADM, TNFSF13B	51	2010	12782	1.62097	0.999962	0.677722	63.0387
UP_SEQ_FEATURE	domain:TIR	2	2.8169	0.0843424	TLR4, TLR5	71	24	19113	22.4331	1	0.83366	68.9086
SP_PIR_KEYWORDS	host-virus interaction	4	5.6338	0.0855471	ICAM1, TRIM25, BIN1, STAT1	71	285	19235	3.80232	1	0.618578	67.2187
GOTERM_BP_FAT	GO:0045860~positive regulation of protein kinase activity	4	5.6338	0.0855502	TNFRSF10A, TNFRSF10B, GADD45B, CDC25B	64	223	13528	3.79148	1	0.519869	74.909
UP_SEQ_FEATURE	repeat:LRR 9	3	4.22535	0.0876913	NLRC4, TLR4, TLR5	71	135	19113	5.98216	1	0.825138	70.3829
UP_SEQ_FEATURE	repeat:TNFR-Cys 2	2	2.8169	0.0877001	TNFRSF10A, TNFRSF10B	71	25	19113	21.5358	1	0.805037	70.3867
UP_SEQ_FEATURE	repeat:TNFR-Cys 1	2	2.8169	0.0877001	TNFRSF10A, TNFRSF10B	71	25	19113	21.5358	1	0.805037	70.3867
SP_PIR_KEYWORDS	tumor suppressor	3	4.22535	0.0889436	IRF1, BIN1, AIM2	71	137	19235	5.93246	1	0.61369	68.7052
INTERPRO	IPR000157:Toll-Interleukin receptor	2	2.8169	0.0898425	TLR4, TLR5	69	23	16659	20.9943	1	0.806626	69.0262
KEGG_PATHWAY	hsa05130:Pathogenic Escherichia coli infection	3	4.22535	0.0900004	LY96, TLR4, TLR5	46	57	5085	5.81808	0.998875	0.742846	62.5312
GOTERM_BP_FAT	GO:0009628~response to abiotic stimulus	5	7.04225	0.0920994	OSM, ADM, SOCS3, STAT1, SOD2	64	368	13528	2.87194	1	0.543899	77.5479
GOTERM_BP_FAT	GO:0033674~positive regulation of kinase activity	4	5.6338	0.0927378	TNFRSF10A, TNFRSF10B, GADD45B, CDC25B	64	231	13528	3.66017	1	0.54307	77.7908
GOTERM_MF_FAT	GO:0005164~tumor necrosis factor receptor binding	2	2.8169	0.0927617	TNFSF10, TNFSF13B	61	21	12983	20.2701	1	0.814399	69.6132
GOTERM_BP_FAT	GO:0007204~elevation of cytosolic calcium ion concentration	3	4.22535	0.0929764	CCR6, ADM, CXCR3	64	110	13528	5.76477	1	0.540645	77.8809
SMART	SM00207:TNF	2	2.8169	0.0931098	TNFSF10, TNFSF13B	53	17	9079	20.1532	0.996547	0.848856	62.1821
GOTERM_BP_FAT	GO:0045429~positive regulation of nitric oxide biosynthetic process	2	2.8169	0.0934402	ICAM1, SOD2	64	21	13528	20.131	1	0.539159	78.0551
GOTERM_BP_FAT	GO:0002673~regulation of acute inflammatory response	2	2.8169	0.0934402	OSM, SERPING1	64	21	13528	20.131	1	0.539159	78.0551
SP_PIR_KEYWORDS	systemic lupus erythematosus	2	2.8169	0.0938082	TLR5, TRIM21	71	27	19235	20.0678	1	0.615377	70.7266
GOTERM_BP_FAT	GO:0043085~positive regulation of catalytic activity	6	8.4507	0.0941603	TNFRSF10A, NLRC4, TNFRSF10B, GADD45B, STAT1, CDC25B	64	520	13528	2.43894	1	0.538718	78.3231
GOTERM_BP_FAT	GO:0050867~positive regulation of cell activation	3	4.22535	0.0944081	TNFSF13B, TLR4, CD5	64	111	13528	5.71284	1	0.536416	78.4146
GOTERM_BP_FAT	GO:0006366~transcription from RNA polymerase II promoter	4	5.6338	0.0954967	NMI, IRF1, CREB5, STAT1	64	234	13528	3.61325	1	0.537458	78.8123
GOTERM_BP_FAT	GO:0016485~protein processing	3	4.22535	0.0958463	C1QA, C1QB, SERPING1	64	112	13528	5.66183	1	0.535603	78.9385
GOTERM_BP_FAT	GO:0008633~activation of pro-apoptotic gene products	2	2.8169	0.0976686	TNFSF10, TNFRSF10B	64	22	13528	19.2159	1	0.539475	79.5853
GOTERM_BP_FAT	GO:0007157~heterophilic cell adhesion	2	2.8169	0.0976686	ICAM1, ITGAL	64	22	13528	19.2159	1	0.539475	79.5853
GOTERM_BP_FAT	GO:0032147~activation of protein kinase activity	3	4.22535	0.0987416	TNFRSF10A, TNFRSF10B, GADD45B	64	114	13528	5.5625	1	0.540412	79.9574
UP_SEQ_FEATURE	topological domain:Cytoplasmic	18	25.3521	0.0997612	SECTM1, ICAM1, ITGAL, TNFRSF17, TLR4, CXCR3, TLR5, CACNA2D3, TNFRSF10A, TNFSF10, CCR6, TNFRSF10B, TNFSF13B, FCGR1A, FAIM3, VAMP3, FCGR2A, CD5	71	3374	19113	1.43614	1	0.82828	75.177
