# Supplementary material for: Functional Correlations of Pathogenesis-Driven Gene Expression Signatures in Tuberculosis
Source: PLoS One. 2011 Oct 28;6(10):e26938. doi: 10.1371/journal.pone.0026938 (PMC3203931; doi:10.1371/journal.pone.0026938)
Supplement: Table S5 — Genes within the TB and IFN-inducible signatures. Lists of genes within the TB signature and interferon signaling, described for the UK cohort by Berry et al [5] that match annotations of transcripts in cohorts from The Gambia (MRC) and South African (SUN). The original 393 transcript TB signature identified in the UK cohort represented 307 unique gene IDs, of which 288 matched with annotations in the expression data from the Gambian and South African cohorts. Indicated are fold changes on a log2 scale (M) and statistical significance (q) of differential expression between TB and LTBI. Positive M values indicate increased expression in TB compared to LTBI. (XLS) [file pone.0026938.s007.xls]

## Sheet: TB signature
Genes in TB signature UK cohort			MRC cohort			SUN cohort
GeneName	Entrez Gene ID		M (log2 fold change)	q (adjusted p-value)		M (log2 fold change)	q (adjusted p-value)
ABCG1	9619		0.0323526	0.38104		-0.00239338	0.637428
ABHD14A	25864		-0.511882	7.65939e-09		-0.107914	0.10229
ABLIM1	3983		-0.725156	4.5461e-07		-0.559223	3.06873e-06
ACOT9	23597		0.304081	0.0122446		0.233903	0.000694019
ACTA2	59		0.557966	0.0336604		0.316233	0.000352274
ADAM7	8756		0.286727	0.0985326		0.0690389	0.257571
ADM	133		1.53826	1.94867e-06		1.00713	0.63769
AFF1	4299		0.405309	2.55166e-07		0.202871	0.00235159
AGMAT	79814		-0.221819	0.00160032		-0.0333619	0.242594
AGPAT3	56894		0.159807	0.0044646		0.205438	1.54361e-05
AIM2	9447		1.75333	2.08686e-08		1.41418	1.77916e-08
ALDH1A1	216		0.234179	0.23612		0.0629955	0.479863
ANKRD22	118932		2.55492	7.60229e-09		2.20961	2.62287e-10
ANXA3	306		2.08717	1.48099e-07		1.18681	1.92177e-06
APOL1	8542		0.238503	0.0081249		0.378391	1.41752e-06
APOL2	23780		0.49136	0.000449045		0.491899	1.03172e-08
APOL6	80830		0.493933	2.60321e-06		0.491678	4.49572e-09
ASGR2	433		0.579684	3.4764e-05		0.597114	8.19756e-06
ASPHD2	57168		0.387827	3.30913e-05		0.506178	2.92421e-09
ATF3	467		0.497554	0.000277422		0.49635	9.9699e-06
ATP6V0E2	155066		-0.610584	3.46498e-06		-0.136459	0.0304578
ATP8B2	57198		-0.517742	1.84916e-09		-0.212254	1.33648e-05
B3GNT8	374907		0.257438	0.0190517		0.40791	0.000110023
BATF2	116071		2.59172	1.32788e-07		2.12551	2.23125e-10
BCAS4	55653		-0.137118	0.029549		-0.0850065	0.198007
BCL6	604		1.32053	2.37639e-06		0.496911	0.00629313
BIN1	274		-0.755422	7.02258e-09		-0.228164	0.0046265
BLK	640		-1.23754	5.26825e-09		-0.447466	0.0001955
BMX	660		0.748539	5.32423e-07		0.469018	0.000197107
BRSK1	84446		-0.0091641	0.166091		0.0398202	0.200985
C11orf1	64776		-0.114596	0.00460452		-0.0131525	0.333012
C11orf75	56935		0.490425	0.000172794		0.608076	2.20017e-07
C12orf57	113246		-0.496564	3.96367e-06		-0.292691	0.0122769
C16orf30	79652		-0.986817	7.61169e-06		-0.467173	0.00407983
C16orf7	9605		0.715364	1.16172e-05		0.30159	0.00286139
C19orf59	199675		1.38238	1.01276e-06		0.958954	1.2187e-05
C1QB	713		1.5145	1.74298e-05		1.35988	7.15835e-08
C4orf18	51313		0.872155	1.91266e-05		0.274865	0.120866
C5	727		0.276458	3.24132e-05		0.101266	0.0112642
C9orf66	157983		0.375698	9.93963e-07		0.339341	9.0456e-07
C9orf72	203228		0.597681	8.65536e-06		0.160648	0.100977
CACNA1E	777		-0.0482593	0.213104		0.0603206	0.541994
CACNA1I	8911		-0.303786	7.51538e-05		-0.0249983	0.542661
CAPN12	147968		-0.0301903	0.353474		-0.10572	0.079267
CASP4	837		0.586513	3.10392e-05		0.386191	0.00112854
CASP5	838		0.795691	0.000118907		0.555202	9.51899e-06
CCR6	1235		-0.766488	5.81614e-08		-0.543354	3.65712e-07
CD151	977		0.364406	0.0457925		0.21452	0.000169901
CD27	939		-0.532412	0.000206805		-0.13178	0.469504
CD274	29126		2.09392	5.44749e-09		1.32265	5.53546e-10
CD28	940		-0.277742	0.0619939		-0.582217	9.09528e-06
CD38	952		0.306712	0.0608055		0.248101	0.0467133
CD3D	915		-0.577992	3.94774e-05		-0.486928	0.00127193
CD40LG	959		-0.285169	8.14129e-05		-0.0988747	0.01709
CD5	921		-0.918246	4.70535e-10		-0.192592	0.0141524
CD59	966		0.592143	7.7091e-08		0.450723	5.98623e-07
CDK5R1	8851		-0.0864109	0.46235		0.0415088	0.196512
CDK5RAP2	55755		0.585701	0.000295508		0.749573	4.98711e-07
CEACAM1	634		0.886008	1.41577e-08		0.686057	2.05172e-08
CECR6	27439		0.625238	5.24163e-06		0.442626	0.0004881
CENTA2	55803		0.152855	0.13391		0.414244	0.00905394
CHMP5	51510		0.744344	4.28841e-06		0.0309781	0.578155
CLEC12A	160364		0.802462	3.86653e-05		0.534487	0.000300176
CLEC4D	338339		1.24498	5.43337e-07		0.663706	0.000531165
CLUAP1	23059		-0.289751	0.000771371		-0.19068	0.00208662
CLYBL	171425		-0.241302	8.88028e-06		-0.0902453	0.000216661
COP1	114769		0.550207	7.93923e-05		0.669434	0.000263645
CR1	1378		0.438226	1.14216e-06		0.431268	1.20931e-05
CREB5	9586		1.00242	5.05567e-07		0.821556	5.74818e-06
CTSL1	1514		0.421941	0.0153749		0.219989	0.076022
CXCL10	3627		0.34706	0.000347554		0.0720998	0.186406
CXCL6	6372		-0.00819506	0.437631		-0.00634341	0.580907
DDX58	23586		0.95546	2.6215e-05		0.179181	0.271549
DHRS12	79758		0.622428	1.4142e-05		0.842308	2.84335e-08
DHRS9	10170		1.23422	1.59969e-07		0.952564	2.92421e-09
DKFZp761E198	91056		0.346878	0.000281639		0.321248	1.70582e-06
DKFZp761P0423	157285		-0.729084	8.39878e-07		-0.442517	5.32898e-05
DOCK9	23348		-0.290975	0.00200677		-0.342524	1.51357e-06
DRAM	55332		0.702387	5.38323e-09		0.360118	7.21419e-05
DTX3L	151636		0.454144	0.000105696		0.35872	1.80587e-05
DUSP3	1845		0.612937	5.03557e-07		0.617003	2.80481e-08
DYNLT1	6993		0.787598	1.45805e-06		0.489119	0.00668494
DYSF	8291		1.08502	1.2012e-07		0.723748	9.08656e-07
EBI2	1880		-0.678056	9.64021e-05		-0.795937	1.03903e-07
ECGF1	1890		0.476183	0.0163325		0.86603	2.22629e-09
ENTPD1	953		0.46937	7.44208e-05		0.301377	0.000438114
EPB41L3	23136		0.322619	0.0061772		0.289031	0.00302905
EPHA4	2043		-0.613344	1.47744e-09		-0.335608	2.38193e-06
EPSTI1	94240		1.31183	0.0002848		0.945702	5.15792e-07
ETS1	2113		-0.443843	2.37125e-07		-0.282711	1.96484e-07
ETV7	51513		1.8037	3.46022e-06		1.1822	1.99647e-07
EVI2A	2123		1.07294	5.44835e-06		0.0646841	0.5438
FAIM3	9214		-0.87719	6.40986e-09		-0.182849	0.0934367
FAM102A	399665		-1.19859	1.74607e-07		-0.752905	4.7007e-05
FAM26F	441168		1.2086	9.98972e-06		1.4691	1.85394e-10
FBXO6	26270		0.786558	7.06082e-06		0.701581	1.50883e-09
FCAR	2204		0.667991	7.66128e-08		0.386609	1.4796e-06
FCER1G	2207		0.606378	0.154247		-0.135574	0.63769
FCGBP	8857		-1.44518	2.2589e-09		-0.680441	3.72046e-09
FCGR1B	2210		2.40924	1.19075e-08		2.46514	2.34611e-09
FCRLA	84824		-0.824887	1.39446e-06		-0.431772	5.42383e-05
FER1L3	26509		0.530252	0.00119297		0.552131	0.000106248
FFAR2	2867		0.818034	6.83264e-06		0.583948	2.01615e-06
FLVCR2	55640		0.451779	1.32788e-07		0.298811	0.000345664
FRMD3	257019		0.149355	0.000470757		0.118966	0.00450811
GADD45B	4616		0.581078	8.049e-05		0.637265	1.01256e-08
GADD45G	10912		0.552961	4.78727e-06		0.447257	0.0224725
GAS6	2621		0.425621	8.42843e-05		0.263264	0.000566272
GBP1	2633		2.07563	9.32514e-07		1.56446	1.12742e-07
GBP2	2634		1.0022	0.000242584		0.789145	2.15044e-08
GBP4	115361		0.558738	0.00024019		0.890239	4.99435e-08
GBP5	115362		1.41498	1.75154e-06		1.92273	5.53546e-10
GCH1	2643		0.392912	0.000748945		0.157012	0.0944277
GK	2710		1.12357	7.3686e-10		0.825083	1.78204e-07
GNG10	2790		1.39578	1.74587e-07		0.318429	0.146966
GPR109A	338442		0.65041	3.43273e-08		0.280299	0.0151647
GPR109B	8843		1.24509	1.62623e-06		0.859514	0.000102904
GPR141	353345		0.0972256	0.000369909		0.0991471	0.00764159
GPR84	53831		0.716598	5.05107e-06		0.571339	1.08162e-06
GRAP	10750		-0.544816	1.46085e-06		-0.0708056	0.0830008
GYG1	2992		0.505197	3.12998e-06		0.63851	2.59365e-07
GZMK	3003		-0.595297	0.000119104		-0.894827	9.4969e-08
HERC5	51191		0.461536	0.0243456		0.135681	0.436623
HIST2H2AA3	8337		1.09186	1.839e-07		1.08518	3.20239e-09
HIST2H2AC	8338		0.402226	0.000215856		0.521972	8.34448e-07
HK2	3099		0.0426935	0.262316		0.0191366	0.591215
HLA-DPB1	3115		-0.675185	0.00270724		-0.054651	0.493629
HPSE	10855		1.07087	1.71304e-10		0.65015	1.17695e-08
ID3	3399		-0.803014	7.62313e-11		-0.113762	0.0555892
IFI16	3428		0.519509	0.000735007		0.258813	0.0485336
IFI35	3430		0.470111	0.0157087		0.481509	1.31648e-05
IFI44	10561		1.20272	0.00307752		0.51222	0.0522277
IFI44L	10964		0.954095	0.0219626		0.659785	0.00650389
IFI6	2537		0.413449	0.0694545		0.237707	0.0252793
IFIH1	64135		0.732659	0.000371021		0.377563	0.0042438
IFIT2	3433		1.12629	0.00107575		0.19619	0.365934
IFIT3	3437		1.22279	0.00108953		0.91843	0.000694
IFIT5	24138		0.608138	0.000777937		0.161811	0.217782
IFITM1	8519		0.714665	0.000369914		0.791956	0.63769
IFITM3	10410		0.989094	8.41681e-05		0.718014	0.63769
IGF2BP3	10643		0.757859	5.35086e-07		0.435448	9.51899e-06
IKZF3	22806		-0.179372	5.22596e-07		-0.149581	0.000519571
IL15	3600		0.599279	0.000337318		0.222403	0.0555329
IL18RAP	8807		0.873032	7.37026e-06		0.701109	0.00153568
IL1RN	3557		0.404182	0.000288208		0.196961	0.00271462
IL7R	3575		-1.12742	6.64025e-08		-0.428534	0.0111642
INCA	440068		1.02651	1.64015e-06		0.761069	3.12472e-06
IRF7	3665		0.558827	0.0141054		0.512328	9.0917e-06
ISG15	9636		0.352091	0.185352		0.562107	0.0111516
JAK2	3717		1.08172	2.487e-06		0.603922	5.54572e-05
KCNJ15	3772		1.42365	1.11887e-07		0.888552	7.72778e-07
KIAA0748	9840		-0.555208	9.55669e-06		-0.187729	0.0377531
KIAA1026	23254		0.776923	1.78621e-06		0.37033	0.00171342
KIAA1618	57714		0.158624	0.416461		0.600511	7.57952e-06
KIAA1641	57730		-0.141057	0.121657		-0.142944	0.00324433
KIF1B	23095		0.374897	1.5279e-06		0.250555	0.0021515
KLF12	11278		-0.701327	1.22678e-05		-0.780978	5.49852e-08
KREMEN1	83999		1.54013	6.42308e-09		1.07845	5.53546e-10
KRT72	140807		-0.377326	0.105988		0.082238	0.478445
LACTB	114294		0.56318	5.62711e-06		0.33139	0.000242675
LAP3	51056		1.09392	0.0001984		0.968789	2.58247e-05
LBH	81606		-0.433141	0.000150786		-0.294604	0.00164166
LHFPL2	10184		0.729754	1.71304e-10		0.564898	2.98377e-10
LILRA5	353514		0.75675	8.27252e-05		0.849936	2.84335e-08
LILRB4	11006		0.278904	0.0064844		0.385662	8.48734e-07
LIMK2	3985		1.13932	1.27712e-07		0.751517	1.63629e-06
LIN7A	8825		0.835206	1.4679e-05		0.310855	0.00245936
LMNB1	4001		1.10422	1.52038e-07		0.683785	6.1711e-06
LOC440731	440731		1.09656	1.14011e-07		1.0145	1.02179e-09
LOC552891	552891		1.39578	1.74587e-07		0.30249	0.239454
LPCAT2	54947		0.776289	3.96639e-07		0.41113	0.000429526
LRFN3	79414		-0.597007	1.2012e-07		-0.13421	0.0387613
LTB4R	1241		0.24216	0.00901477		0.262331	7.86276e-05
MAFB	9935		0.342236	0.0724001		0.0145477	0.614615
MAGEE1	57692		-0.00421033	0.490288		0.115716	0.0362546
MAPK14	1432		0.877705	1.1779e-06		0.682694	2.05024e-06
MEF2D	4209		0.126039	0.286297		0.0384495	0.591379
MGC22014	200424		0.138779	0.0505083		0.0237823	0.50654
MGC42367	343990		-0.0110399	0.147921		-0.0761715	0.107139
MGC52498	348378		-0.271577	0.00168778		-0.0684201	0.108017
MMP9	4318		1.60053	1.20879e-05		0.745634	0.63769
MORC2	22880		-0.49244	6.4331e-06		-0.174522	0.00593093
MTHFD2	10797		0.825117	1.21972e-05		0.448335	0.00140243
MYC	4609		-0.347196	0.00269537		-0.123768	0.00511332
NAIP	4671		1.151	6.00462e-08		0.696937	3.05718e-07
NAT6	24142		-0.397297	5.51203e-07		-0.0809535	0.0380055
NBN	4683		0.685197	7.25128e-06		0.212518	0.0391017
NDRG2	57447		-0.578831	3.37551e-08		-0.264688	4.99701e-08
NELL2	4753		-0.963789	2.31112e-06		-0.661175	2.84335e-08
NOV	4856		-0.107655	0.190246		-0.406056	0.000462648
NR3C2	4306		-0.287986	0.00635613		-0.276228	6.75594e-06
OAS1	4938		0.242999	0.109178		0.508013	0.00329208
OAS2	4939		0.269642	0.258263		0.0315832	0.544356
OAS3	4940		0.526074	0.029755		0.234064	0.166915
OASL	8638		0.603942	0.0992556		0.385842	0.00830762
OSM	5008		0.896991	6.70793e-08		0.898377	2.57828e-07
P2RY14	9934		1.72641	2.0593e-06		1.6159	2.60114e-07
PARP10	84875		0.015002	0.358845		0.0990228	0.00214625
PARP14	54625		0.272619	0.000137967		0.316029	2.18462e-05
PARP9	83666		0.996151	6.40796e-06		0.716625	2.04927e-05
PASK	23178		-0.389757	0.00443817		-0.182295	0.0638622
PFKFB3	5209		0.389886	0.00380268		0.234043	0.00120011
PGLYRP1	8993		0.724931	0.000969237		0.526747	1.76511e-05
PHTF1	10745		0.335492	1.93129e-06		0.296995	8.03972e-05
PIK3C2B	5287		-0.729198	1.35671e-07		-0.462702	2.34945e-05
PIK3IP1	113791		-0.658913	2.76491e-05		-0.164829	0.10623
PLAUR	5329		0.762193	4.53191e-06		0.544752	2.19126e-06
PLSCR1	5359		0.844975	3.41017e-05		0.687901	0.00352205
PML	5371		0.140993	0.0498658		0.327292	0.000179554
POLR1E	64425		-0.280374	1.4718e-07		-0.105831	0.00189926
PRDM1	639		0.232684	0.0765832		0.0856481	0.242855
PRRG4	79056		0.784662	4.55284e-08		0.560962	3.0896e-07
PSMB9	5698		0.468831	0.0279192		0.701099	3.57406e-05
PSME1	5720		0.10532	0.163324		0.445597	7.15835e-08
PSME2	5721		0.155783	0.186899		0.602806	4.0599e-05
PSTPIP2	9050		0.88951	3.70726e-09		0.751276	2.38722e-08
PVRIG	79037		-0.823026	3.41029e-09		-0.338899	0.0015539
QPCT	25797		0.957934	2.31094e-06		0.435007	0.0220548
RAB20	55647		0.896691	4.80979e-07		0.608642	4.05916e-07
RHBDF2	79651		0.378379	0.0166276		0.798649	1.04311e-07
SEPT4	5414		0.816234	9.16436e-07		0.469491	4.72347e-07
RSAD2	91543		1.36089	0.005619		0.729922	0.00555199
RTP4	64108		0.966164	0.00114636		0.930722	3.9875e-07
SAMD9L	219285		1.01061	8.53837e-06		0.742432	0.000171115
SATB1	6304		-0.468164	2.40442e-05		-0.204575	0.00928536
SCO2	9997		0.730158	3.93434e-05		0.910741	1.83898e-09
SELM	140606		-0.620466	6.17624e-07		-0.0667972	0.313749
SERPINA1	5265		0.437561	0.00441144		0.506631	0.000442317
SERPING1	710		1.77639	2.84553e-07		1.13444	1.50883e-09
SESN1	27244		-0.0735775	0.253966		-0.340786	1.31648e-05
SESTD1	91404		0.375367	0.00103575		0.316473	3.22384e-05
SIGLEC5	8778		0.830174	0.000143585		0.593594	0.000114924
SIPA1L2	57568		0.700743	2.60321e-06		0.507405	0.000124644
SIRPG	55423		-0.282412	0.0003271		0.201107	0.00237005
SLC22A4	6583		1.23126	1.71304e-10		0.543785	9.55285e-06
SLC26A8	116369		0.694638	5.64776e-08		0.450458	8.61407e-08
SLC30A1	7779		0.421618	0.00452824		0.0276603	0.509066
SMARCD3	6604		0.812283	2.08418e-09		1.16036	8.66782e-10
SOCS1	8651		0.624495	0.000291407		0.303992	0.0082178
SOCS3	9021		0.933884	1.57079e-09		0.818075	2.77236e-07
SOD2	6648		0.91566	1.85012e-07		0.450865	0.000569612
SORT1	6272		0.7141	6.69508e-07		0.581705	2.80396e-09
SOX8	30812		-0.175322	0.258858		0.0391367	0.532191
SP140	11262		-0.0685506	0.502748		0.13996	0.0824844
SPOCK2	9806		-0.432328	6.0283e-05		-0.157366	0.0756646
SQRDL	58472		0.657545	0.000198422		0.578684	0.63769
SRBD1	55133		0.235057	0.00277589		0.259603	0.00126782
SRPK1	6732		0.591996	0.000136723		0.349555	0.0270058
STAT1	6772		0.75597	0.000141415		0.943558	1.9889e-07
STAT2	6773		0.275584	0.00389013		0.259544	8.23041e-05
STOM	2040		0.616919	1.59969e-07		0.417146	2.32576e-06
STX11	8676		1.04675	6.3114e-08		0.656874	3.59919e-07
SUCNR1	56670		0.25722	1.19169e-06		0.275587	0.000225224
TAP1	6890		0.955053	3.21414e-05		0.779855	6.67659e-06
TAP2	6891		0.172332	0.00141032		0.126446	1.02142e-05
TCF7	6932		-0.968102	7.24583e-08		-0.509931	1.93992e-05
TCN2	6948		0.313055	0.00476233		0.232096	5.51182e-05
TIFA	92610		0.724322	6.39359e-08		0.612909	5.00062e-06
TIMM10	26519		0.456223	0.00626623		0.585014	5.90354e-06
TLR2	7097		0.838362	1.29832e-07		0.42849	0.000847362
TLR5	7100		0.898799	2.03844e-08		1.02002	2.31102e-09
TMEM51	55092		-0.141407	0.452467		0.561091	2.57873e-05
TNFAIP6	7130		1.87807	1.05279e-06		1.34464	1.27424e-08
TNFRSF25	8718		-0.957711	3.63529e-08		-0.562838	0.00014954
TNFSF10	8743		0.926004	1.36414e-06		0.850951	1.19935e-06
TNFSF13B	10673		0.755711	2.23807e-05		0.686345	3.54011e-05
TPD52	7163		-0.303922	0.000283703		-0.270324	2.12253e-05
TPM2	7169		-0.53893	1.21972e-05		-0.128681	0.0186731
TRAFD1	10906		0.457502	0.00157824		0.269308	0.00133157
TRIB2	28951		-0.285273	0.000191331		-0.327457	1.72052e-06
TRIM22	10346		1.12166	2.49127e-05		0.675662	0.000556487
TRIM5	85363		-0.0693339	0.375611		0.117313	0.0894739
TSHZ2	128553		-0.20063	0.0434576		-0.028705	0.383431
TXNDC12	51060		0.160119	0.0471988		0.187415	0.00818205
TXNDC3	51314		0.327212	0.00844722		0.157165	0.0658102
UBE2L6	9246		0.746373	1.18937e-06		0.73216	9.29118e-09
URG4	55665		-0.454628	5.05567e-07		-0.137352	0.0139854
VAMP5	10791		1.00515	5.75822e-06		1.2004	2.90723e-08
WARS	7453		0.752464	0.001233		0.828297	1.33108e-06
WDFY1	57590		0.582595	2.65414e-05		0.229875	0.0415959
WDFY3	23001		0.680329	2.86906e-08		0.463671	2.04971e-06
XRN1	54464		0.507517	1.04006e-05		0.255212	0.000154894
ZAK	51776		0.502878	1.14011e-07		0.215633	0.00524519
ZBP1	81030		0.373747	0.0241043		0.316323	0.0264426
ZDHHC19	131540		0.0135351	0.0574319		0.0578561	0.109895
ZNF429	353088		0.0974678	0.0403804		-0.0637756	0.439123
ZNF438	220929		0.701743	8.68571e-07		0.791966	1.52032e-07
ZNF525	170958		0.0946677	0.48059		-0.125738	0.273303
GBP6	163351		annotation not found			0.0756577	0.342673
C11orf82	220042		annotation not found			annotation not found
CMPK2	129607		annotation not found			annotation not found
DDX60	55601		annotation not found			annotation not found
FCGR1A	2209		annotation not found			annotation not found
HIST2H2BF	440689		annotation not found			annotation not found
LOC642161	642161		annotation not found			annotation not found
LOC642606	642606		annotation not found			annotation not found
LOC648099	648099		annotation not found			annotation not found
LOC648984	648984		annotation not found			annotation not found
LOC650795	650795		annotation not found			annotation not found
LOC650799	650799		annotation not found			annotation not found
LOC652755	652755		annotation not found			annotation not found
LOC653610	653610		annotation not found			annotation not found
LOC653867	653867		annotation not found			annotation not found
LOC728014	728014		annotation not found			annotation not found
LOC728519	728519		annotation not found			annotation not found
LOC728744	728744		annotation not found			annotation not found
XAF1	54739		annotation not found			annotation not found
HNRPA1L-2			annotation not found			annotation not found
LOC400759			annotation not found			annotation not found
LOC730092			annotation not found			annotation not found
SIGLECP16			annotation not found			annotation not found
SNORD13			annotation not found			annotation not found

## Sheet: IFN signaling
IFN-inducible genes in UK cohort		MRC cohort			SUN cohort
GeneName		M (log2 fold change)	q (adjusted p-value)		M (log2 fold change)	q (adjusted p-value)
CD274		2.09392	5.44749e-09		1.32265	5.53546e-10
CXCL10		0.34706	0.000347554		0.0720998	0.186406
GBP1		2.07563	9.32514e-07		1.56446	1.12742e-07
GBP2		1.0022	0.000242584		0.789145	2.15044e-08
GBP5		1.41498	1.75154e-06		1.92273	5.53546e-10
IFI16		0.519509	0.000735007		0.258813	0.0485336
IFI35		0.470111	0.0157087		0.481509	1.31648e-05
IFI44		1.20272	0.00307752		0.51222	0.0522277
IFI44L		0.954095	0.0219626		0.659785	0.00650389
IFI6		0.413449	0.0694545		0.237707	0.0252793
IFIH1		0.732659	0.000371021		0.377563	0.0042438
IFIT2		1.12629	0.00107575		0.19619	0.365934
IFIT3		1.22279	0.00108953		0.91843	0.000694
IFIT5		0.608138	0.000777937		0.161811	0.217782
IFITM1		0.714665	0.000369914		0.791956	0.63769
IFITM3		0.989094	8.41681e-05		0.718014	0.63769
IRF7		0.558827	0.0141054		0.512328	9.0917e-06
OAS1		0.242999	0.109178		0.508013	0.00329208
OAS2		0.269642	0.258263		0.0315832	0.544356
OAS3		0.526074	0.029755		0.234064	0.166915
SOCS1		0.624495	0.000291407		0.303992	0.0082178
STAT1		0.75597	0.000141415		0.943558	1.9889e-07
STAT2		0.275584	0.00389013		0.259544	8.23041e-05
TAP1		0.955053	3.21414e-05		0.779855	6.67659e-06
TAP2		0.172332	0.00141032		0.126446	1.02142e-05
